# Supplementary material for: Pangenome graphs in infectious disease: a comprehensive genetic variation analysis of Neisseria meningitidis leveraging Oxford Nanopore long reads
Source: Front Genet. 2023 Aug 10;14:1225248. doi: 10.3389/fgene.2023.1225248 (PMC10448961; doi:10.3389/fgene.2023.1225248)
Supplement: Supplementary file 1 [file Table2.XLSX]

## Sheet: TableS2
Table S2. 149 isolates of NZmenB used in this study
Sample_ID	Group	ctrA	PorA	FetA	PorB	fHbp	NHBA	NadA	BAST	abcZ	adk	aroE	fumC	gdh	pdhC	pgm	MLST	clonal_complex	Clade
NMI9029	B	ctrA	7-2,4	F1-5	NEIS2020_42	14	2	0	223	10	6	9	5	9	6	9	42	ST-41/44	42
NMI9039	B	ctrA	7-2,4	F1-5	NEIS2020_67	4	2	0	220	3	6	9	5	9	6	9	41	ST-41/44	41
NMI9043	B	ctrA	7-2,4	F1-5	NEIS2020_42	14	2	0	223	10	6	9	5	9	6	9	42	ST-41/44	42
NMI9045	B	ctrA	7-2,4	F1-5	NEIS2020_42	4	2	0	220	3	6	9	5	11	6	9	154	ST-41/44	154
NMI914	B	ctrA	7-2,4	F1-5	NEIS2020_42	14	2	0	223	10	6	9	5	9	6	9	42	ST-41/44	42
NMI915	B	ctrA	7-2,4	F1-5	NEIS2020_42	14	2	0	223	10	6	9	5	9	6	9	42	ST-41/44	42
NMI9114	B	ctrA	7-2,4	F1-5	NEIS2020_42	29	2	0	-	10	6	9	5	9	6	9	42	ST-41/44	42
NMI9118	B	ctrA	7-2,4	F1-5	NEIS2020_42	4	2	0	220	3	6	9	5	9	6	9	41	ST-41/44	41
NMI9124	B	ctrA	7-2,4	F1-5	NEIS2020_42	14	2	0	223	1088	6	9	5	9	6	9	16211	ST-41/44	42
NMI9140	B	ctrA	7-2,4	F1-5	NEIS2020_42	14	2	0	223	10	6	9	5	9	6	9	42	ST-41/44	42
NMI9143	B	ctrA	7-2,4	F1-5	NEIS2020_42	14	2	0	223	10	6	9	5	9	6	9	42	ST-41/44	42
NMI9145	B	ctrA	7-2,4	F1-5	NEIS2020_42	4	2	0	220	3	6	9	5	11	6	9	154	ST-41/44	154
NMI9149	B	ctrA	7-2,4	F1-5	NEIS2020_42	14	2	0	223	10	6	9	9	9	6	9	2136	ST-41/44	42
NMI9156	B	ctrA	7-2,4	F1-5	NEIS2020_42	4	2	0	220	3	6	9	5	11	6	9	154	ST-41/44	154
NMI9157	B	ctrA	7-2,4	F1-5	NEIS2020_42	4	2	0	220	3	6	9	5	11	6	9	154	ST-41/44	154
NMI9158	B	ctrA	7-2,4	F1-5	NEIS2020_42	4	2	0	220	3	6	9	5	11	6	9	154	ST-41/44	154
NMI9160	B	ctrA	7-2,4	F1-5	NEIS2020_42	14	2	0	223	10	6	9	5	9	19	9	10989	ST-41/44	42
NMI924	B	ctrA	7-2,4	F1-5	NEIS2020_42	14	2	0	223	10	6	9	5	9	6	9	42	ST-41/44	42
NMI927	B	ctrA	7-2,4	F1-5	NEIS2020_42	14	2	0	223	10	6	9	5	9	6	9	42	ST-41/44	42
NMI929	B	ctrA	7-2,4	F1-5	NEIS2020_42	4	2	0	220	3	6	9	5	11	6	9	154	ST-41/44	154
NMI9210	B	ctrA	7-2,4	F1-5	NEIS2020_42	4	2	0	220	3	6	9	5	11	6	9	154	ST-41/44	154
NMI9214	B	ctrA	7-2,4	F1-5	NEIS2020_42	4	2	0	220	3	6	9	5	11	6	9	154	ST-41/44	154
NMI9215	B	ctrA	7-2,4	F1-5	NEIS2020_42	4	2	0	220	3	6	9	5	11	6	9	154	ST-41/44	154
NMI9216	B	ctrA	7-2,4	F1-5	NEIS2020_42	4	2	0	220	3	6	9	5	11	6	9	154	ST-41/44	154
NMI9217	B	ctrA	7-2,4	F1-5	NEIS2020_35	106	2	0	-	3	6	9	5	9	6	9	41	ST-41/44	41
NMI9239	B	ctrA	7-2,4	F1-5	NEIS2020_42	4	2	0	220	3	6	9	5	11	6	9	154	ST-41/44	154
NMI9241	B	ctrA	7-2,4	F1-5	NEIS2020_42	14	2	0	223	10	6	9	5	9	6	9	42	ST-41/44	42
NMI9246	B	ctrA	7-2,4	F1-5	NEIS2020_42	14	2	0	223	10	6	9	5	9	6	9	42	ST-41/44	42
NMI9253	B	ctrA	7-2,4	F1-5	NEIS2020_42	14	2	0	223	10	6	9	5	9	6	9	42	ST-41/44	42
NMI9254	B	ctrA	7-2,4	F1-5	NEIS2020_42	14	2	0	223	10	6	9	5	9	6	9	42	ST-41/44	42
NMI9256	B	ctrA	7-2,4	F1-5	NEIS2020_42	14	2	0	223	10	6	9	5	9	6	9	42	ST-41/44	42
NMI9267	B	ctrA	7-2,4	F1-5	NEIS2020_42	14	2	0	223	10	6	9	5	9	6	9	42	ST-41/44	42
NMI9276	B	ctrA	7-2,4	F1-5	NEIS2020_42	14	2	0	223	10	6	9	5	9	6	9	42	ST-41/44	42
NMI9281	B	ctrA	7-2,4	F1-5	NEIS2020_42	14	2	0	223	10	6	9	5	9	6	9	42	ST-41/44	42
NMI9285	B	ctrA	7-2,4	F1-5	NEIS2020_42	14	2	0	223	10	6	9	5	9	6	9	42	ST-41/44	42
NMI9287	B	ctrA	7-2,4	F1-5	NEIS2020_42	14	2	0	223	10	6	9	5	9	6	9	42	ST-41/44	42
NMI9293	B	ctrA	7-2,4	F1-5	NEIS2020_42	4	2	0	220	3	6	9	5	11	6	9	154	ST-41/44	154
NMI9296	B	ctrA	7-2,4	F1-5	NEIS2020_42	14	2	0	223	10	6	9	5	9	6	9	42	ST-41/44	42
NMI9299	B	ctrA	7-2,4	F1-5	NEIS2020_42	14	2	0	223	10	6	9	5	9	6	9	42	ST-41/44	42
NMI92100	B	ctrA	7-2,4	F1-5	NEIS2020_42	14	2	0	223	10	6	9	5	9	6	9	42	ST-41/44	42
NMI92102	B	ctrA	7-2,4	F1-5	NEIS2020_42	14	2	0	223	10	6	9	5	9	6	9	42	ST-41/44	42
NMI92108	B	ctrA	7-2,4	F1-5	NEIS2020_42	4	2	0	220	3	6	9	5	11	6	9	154	ST-41/44	154
NMI92118	B	ctrA	7-2,4	F1-5	NEIS2020_29	4	2	0	220	3	6	9	5	11	6	9	154	ST-41/44	154
NMI92123	B	ctrA	7-2,4	F1-5	NEIS2020_414	4	2	0	220	3	6	9	5	11	6	9	154	ST-41/44	154
NMI92124	B	ctrA	7-2,4	F1-5	NEIS2020_42	4	2	0	220	3	6	9	5	11	6	9	154	ST-41/44	154
NMI92126	B	ctrA	7-2,4	F1-5	NEIS2020_42	4	2	0	220	3	6	9	5	11	6	9	154	ST-41/44	154
NMI92127	B	ctrA	7-2,4	F1-5	NEIS2020_42	4	2	0	220	3	6	9	5	9	6	9	41	ST-41/44	41
NMI92130	B	ctrA	7-2,4	F1-5	NEIS2020_42	4	2	0	220	3	6	9	5	11	6	9	154	ST-41/44	154
NMI92143	B	ctrA	7-2,4	F1-5	NEIS2020_42	14	2	0	223	10	6	9	5	9	6	9	42	ST-41/44	42
NMI92145	B	ctrA	7-2,4	F1-5	NEIS2020_42	14	2	0	223	10	6	9	5	9	6	9	42	ST-41/44	42
NMI92148	B	ctrA	7-2,4	F1-5	NEIS2020_42	4	2	0	220	3	6	9	5	9	6	9	41	ST-41/44	41
NMI92152	B	ctrA	7-2,4	F1-5	NEIS2020_42	14	2	0	223	10	6	9	5	9	6	9	42	ST-41/44	42
NMI931	B	ctrA	7-2,4	F1-5	NEIS2020_42	4	2	0	220	3	6	9	5	11	6	9	154	ST-41/44	154
NMI936	B	ctrA	7-2,4	F1-5	NEIS2020_42	4	2	0	220	3	6	9	5	11	6	9	154	ST-41/44	154
NMI938	B	ctrA	7-2,4	F1-5	NEIS2020_42	4	2	0	220	3	6	9	5	11	6	9	154	ST-41/44	154
NMI9314	B	ctrA	7-2,4	F1-5	NEIS2020_42	14	2	0	223	10	6	9	5	9	6	9	42	ST-41/44	42
NMI9321	B	ctrA	7-2,4	F1-5	NEIS2020_42	4	2	0	220	3	6	9	5	11	6	9	154	ST-41/44	154
NMI9322	B	ctrA	7-2,4	F1-5	NEIS2020_42	4	2	0	220	3	6	9	5	11	6	9	154	ST-41/44	154
NMI9323	B	ctrA	7-2,4	F1-5	NEIS2020_42	14	2	0	223	10	6	9	5	9	6	9	42	ST-41/44	42
NMI9328	B	ctrA	7-2,4	F1-5	NEIS2020_42	14	2	0	223	3	6	9	5	9	6	9	41	ST-41/44	41
NMI9334	B	ctrA	7-2,4	F1-5	NEIS2020_42	4	2	0	220	3	6	9	5	9	6	9	41	ST-41/44	41
NMI9346	B	ctrA	7-2,4	F1-5	NEIS2020_42	4	2	0	220	3	6	9	5	11	6	9	154	ST-41/44	154
NMI9348	B	ctrA	7-2,4	F1-5	NEIS2020_42	14	2	0	223	10	6	9	5	9	19	9	10989	ST-41/44	42
NMI9358	B	ctrA	7-2,4	F1-5	NEIS2020_42	14	2	0	223	10	6	9	5	9	6	9	42	ST-41/44	42
NMI9361	B	ctrA	7-2,4	F1-5	NEIS2020_42	14	2	0	223	10	6	9	5	9	6	9	42	ST-41/44	42
NMI9363	B	ctrA	7-2,4	F1-5	NEIS2020_42	14	2	0	223	10	6	9	5	9	6	9	42	ST-41/44	42
NMI9366	B	ctrA	7-2,4	F1-5	NEIS2020_42	4	2	0	220	3	6	9	5	11	6	9	154	ST-41/44	154
NMI9373	B	ctrA	7-2,4	F1-5	NEIS2020_42	14	2	0	223	10	6	9	5	9	420	9	6118	ST-41/44	42
NMI9374	B	ctrA	7-2,4	F1-5	NEIS2020_71-like	14	2	0	223	10	6	9	5	9	6	9	42	ST-41/44	42
NMI9378	B	ctrA	7-2,4	F1-5	NEIS2020_42	4	new	0	-	3	6	9	5	11	6	9	154	ST-41/44	154
NMI9385	B	ctrA	7-2,4	F1-5	NEIS2020_42	14	2	0	223	10	6	9	5	9	6	9	42	ST-41/44	42
NMI9397	B	ctrA	7-2,4	F1-5	NEIS2020_42	4	2	0	220	3	6	9	5	11	6	9	154	ST-41/44	154
NMI93101	B	ctrA	7-2,4	F1-5	NEIS2020_42	4	2	0	220	3	6	9	5	11	6	9	154	ST-41/44	154
NMI93107	B	ctrA	7-2,4	F1-5	NEIS2020_410-like	4	2	0	220	3	6	9	5	9	6	9	41	ST-41/44	41
NMI93108	B	ctrA	7-2,4	F1-5	NEIS2020_414	4	2	0	220	3	6	9	5	11	6	9	154	ST-41/44	154
NMI93110	B	ctrA	7-2,4	F1-5	NEIS2020_42	4	2	0	220	3	6	9	5	11	6	9	154	ST-41/44	154
NMI93116	B	ctrA	7-2,4	F1-5	NEIS2020_42	4	2	0	220	3	6	9	5	9	6	9	41	ST-41/44	41
NMI93121	B	ctrA	7-2,4	F1-5	NEIS2020_42	4	2	0	220	3	6	9	5	11	6	9	154	ST-41/44	154
NMI93136	B	ctrA	7-2,4	F1-5	NEIS2020_42	4	2	0	220	3	6	9	5	11	6	9	154	ST-41/44	154
NMI93158	B	ctrA	7-2,4	F1-5	NEIS2020_999	4	2	0	220	3	6	9	5	9	6	9	41	ST-41/44	41
NMI93159	B	ctrA	7-2,4	F1-5	NEIS2020_42	4	2	0	220	3	6	9	5	11	6	9	154	ST-41/44	154
NMI93160	B	ctrA	7-2,4	F1-5	NEIS2020_42	4	2	0	220	3	6	9	5	11	6	9	154	ST-41/44	154
NMI93161	B	ctrA	7-2,4	F1-5	NEIS2020_42	4	2	0	220	3	6	9	5	11	6	9	154	ST-41/44	154
NMI93162	B	ctrA	7-2,4	F1-5	NEIS2020_42	4	2	0	220	3	6	9	5	11	6	9	154	ST-41/44	154
NMI93163	B	ctrA	7-2,4	F1-5	NEIS2020_42	4	2	0	220	3	6	9	5	11	6	9	154	ST-41/44	154
NMI93173	B	ctrA	7-2,4	F1-5	NEIS2020_42	4	2	0	220	3	6	9	5	11	6	9	154	ST-41/44	154
NMI93178	B	ctrA	7-2,4	F1-5	NEIS2020_42	4	2	0	220	3	6	9	5	11	6	9	154	ST-41/44	154
NMI93189	B	ctrA	7-2,4	F1-5	NEIS2020_42	4	2	0	220	3	6	9	5	11	6	9	154	ST-41/44	154
NMI9455	B	ctrA	7-2,4	F1-5	NEIS2020_42	14	7	0	-	12	6	9	5	9	9	9	16581	ST-41/44	41
NMI94189	B	ctrA	7-2,4	F1-5	NEIS2020_42	4	2	0	220	3	6	9	5	9	6	9	41	ST-41/44	41
NMI94202	B	ctrA	7-2,4	F5-8	NEIS2020_38	14	2	0	223	3	6	9	5	9	6	9	41	ST-41/44	41
NMI94167	B	ctrA	7-2,4	F1-5	NEIS2020_42	4	2	0	220	3	6	9	5	9	6	9	41	ST-41/44	41
NMI9511	B	ctrA	7-2,4	F1-5	NEIS2020_410-like	4	2	0	220	3	6	9	5	9	6	9	41	ST-41/44	41
NMI9539	B	ctrA	7-2,4	F1-5	NEIS2020_42	4	2	0	220	3	6	9	5	9	6	9	41	ST-41/44	41
NMI9547	B	ctrA	7-2,4	F1-5	NEIS2020_42	4	2	0	220	3	6	9	5	9	6	9	41	ST-41/44	41
NMI95101	B	ctrA	7-2,4	F1-5	NEIS2020_42	4	2	0	220	3	6	9	5	9	6	9	41	ST-41/44	41
NMI95134	B	ctrA	7-2,4	F1-5	NEIS2020_42	4	2	0	220	3	6	9	5	9	6	9	41	ST-41/44	41
NMI95150	B	ctrA	7-2,4	F1-5	NEIS2020_42	4	2	0	220	3	6	9	5	9	6	9	41	ST-41/44	41
NMI95151	B	ctrA	7-2,4	F1-5	NEIS2020_42	4	2	0	220	3	6	9	5	9	6	9	41	ST-41/44	41
NMI95159	B	ctrA	7-2,4	F1-5	NEIS2020_42	14	2	0	223	10	6	9	5	9	6	9	42	ST-41/44	42
NMI95161	B	ctrA	7-2,4	F1-5	NEIS2020_42	4	2	0	220	3	6	9	5	9	6	9	41	ST-41/44	41
NMI95166	B	ctrA	7-2,4	F1-5	NEIS2020_42-like	4	2	0	220	3	6	9	5	9	6	9	41	ST-41/44	41
NMI95210	B	ctrA	7-2,4	F1-5	NEIS2020_42	4	2	0	220	3	6	9	5	9	6	9	41	ST-41/44	41
NMI95244	B	ctrA	7-2,4	F1-5	NEIS2020_42	4	2	0	220	3	6	9	5	9	6	9	41	ST-41/44	41
NMI9644	B	ctrA	7-2,4	F1-5	NEIS2020_35	106	2	0	-	3	6	9	5	9	6	9	41	ST-41/44	41
NMI9693	B	ctrA	7-2,4	F1-5	NEIS2020_42	4	2	0	220	3	6	9	5	9	6	9	41	ST-41/44	41
NMI96114	B	ctrA	7-2,4	F1-5	NEIS2020_42	4	2	0	220	3	6	9	5	9	6	9	41	ST-41/44	41
NMI96161	B	ctrA	7-2,4	F1-5	NEIS2020_42	4	2	0	220	3	6	9	5	9	6	9	41	ST-41/44	41
NMI96163	B	ctrA	7-2,4	F1-5	NEIS2020_42	4	2	0	220	3	6	9	5	9	6	9	41	ST-41/44	41
NMI96169	B	ctrA	7-2,4	F1-5	NEIS2020_42	4	2	0	220	3	6	55	5	9	6	9	6116	ST-41/44	41
NMI96303	B	ctrA	7-2,4	F1-5	NEIS2020_42	4	2	0	220	3	6	9	5	9	6	9	41	ST-41/44	41
NMI96308	B	ctrA	7-2,4	F3-9	NEIS2020_63-like	14	214	0	411	3	6	9	5	9	21	9	2266	ST-41/44	41
NMI96314	B	ctrA	7-2,4	F1-5	NEIS2020_42	106	2	0	-	3	6	9	5	9	6	9	41	ST-41/44	41
NMI97122	B	ctrA	7-2,4	F1-5	NEIS2020_53	4	2	0	220	3	6	9	5	9	211	18	2671	ST-41/44	41
NMI97265	B	ctrA	7-2,4	F1-5	NEIS2020_40-like	4	2	0	220	3	6	9	5	9	6	9	41	ST-41/44	41
NMI97329	B	ctrA	7-2,4	F1-5	NEIS2020_67	4	2	0	220	2	6	9	11	9	6	9	13888	ST-41/44	41
NMI97361	B	ctrA	7-2,4	F1-5	NEIS2020_42	4	2	0	220	3	6	55	5	9	6	9	6116	ST-41/44	41
NMI97387	B	ctrA	7-2,4	F1-5	NEIS2020_42	4	2	0	220	3	6	55	5	9	6	9	6116	ST-41/44	41
NMI97398	B	ctrA	7-2,4	F1-5	NEIS2020_42	106	2	0	-	3	6	9	5	9	6	9	41	ST-41/44	41
NMI985	B	ctrA	7-2,4	F1-5	NEIS2020_234	4	2	0	220	3	6	9	5	9	6	9	41	ST-41/44	41
NMI9851	B	ctrA	7-2,4	F1-5	NEIS2020_53	4	2	0	220	3	6	9	5	9	211	18	2671	ST-41/44	41
NMI98109	B	ctrA	7-2,4	F1-5	NEIS2020_42	14	2	0	223	10	6	9	5	9	6	9	42	ST-41/44	42
NMI98243	B	ctrA	7-2,4	F1-5	NEIS2020_42	4	2	0	220	3	6	9	5	9	6	9	41	ST-41/44	41
NMI98267	B	ctrA	7-2,4	F1-5	NEIS2020_477	4	2	0	220	3	6	9	5	9	6	9	41	ST-41/44	41
NMI9923	B	ctrA	7-2,4	F1-5	NEIS2020_42	14	2	0	223	3	10	9	5	9	6	9	159	ST-41/44	41
NMI9988	B	ctrA	7-2,4	F1-5	NEIS2020_42	4	2	0	220	3	6	55	5	9	6	9	6116	ST-41/44	41
NMI9995	B	ctrA	7-2,4	F1-5	NEIS2020_67	4	2	0	220	3	7	9	5	11	6	9	16592	ST-41/44	154
NMI99152	B	ctrA	7-2,4	F1-5	NEIS2020_42	4	2	0	220	3	6	9	5	9	6	9	41	ST-41/44	41
NMI99179	B	ctrA	7-2,4	F1-5	NEIS2020_53	4	2	0	220	3	6	9	5	9	211	18	2671	ST-41/44	41
NMI0044	B	ctrA	7-2,4	F1-5	NEIS2020_42	4	2	0	220	3	6	55	5	11	6	9	13893	ST-41/44	154
NMI0181	B	ctrA	7-2,4	F5-5	NEIS2020_46	4	2	0	220	3	6	9	5	11	6	9	154	ST-41/44	154
NMI01215	B	ctrA	7-2,4	F1-5	NEIS2020_230	4	2	0	220	3	6	9	5	11	6	9	154	ST-41/44	154
NMI01352	B	ctrA	7-2,4	F1-5	NEIS2020_39	14	new	0	-	10	6	9	5	9	6	9	42	ST-41/44	42
NMI02247	B	ctrA	7-2,4	F1-5	NEIS2020_40-like	4	2	0	220	8	6	9	5	11	6	9	7649	ST-41/44	154
NMI02239	B	ctrA	7-2,4	F1-64	NEIS2020_42	14	2	0	223	10	6	9	5	9	6	9	42	ST-41/44	42
NMI0231	B	ctrA	7-2,4	F1-5	NEIS2020_71-like	14	2	0	223	10	6	9	5	9	6	9	42	ST-41/44	42
NMI03151	B	ctrA	7-2,4	F1-5	NEIS2020_42	14	2	0	223	10	6	9	5	9	6	9	42	ST-41/44	42
NMI0341	B	ctrA	7-2,4	F1-5	NEIS2020_71-like	14	2	0	223	10	6	9	5	9	6	9	42	ST-41/44	42
NMI0326	B	ctrA	7-2,4	F1-5	NEIS2020_42	4	2	0	220	3	6	7	5	11	6	9	16607	ST-41/44	154
NMI0457	B	ctrA	7-2,4	F1-5	NEIS2020_42	16	new	0	-	10	6	9	5	9	6	21	5695	ST-41/44	42
NMI0429	B	ctrA	7-2,4	F1-25	NEIS2020_292	14	2	0	223	10	6	9	5	9	6	9	42	ST-41/44	42
NMI05164	B	ctrA	7-2,4	F1-5	NEIS2020_42	14	573	0	695	10	6	9	5	9	6	9	42	ST-41/44	42
NMI06102	B	ctrA	7-2,4	F1-5	NEIS2020_1100	14	2	0	223	285	6	9	5	9	6	9	6943	ST-41/44	42
NMI0717	B	ctrA	7-2,4	F1-5	NEIS2020_63	4	2	0	220	3	6	9	5	11	6	9	154	ST-41/44	154
NMI1119	B	ctrA	7-2,4	F4-24	NEIS2020_104	160	2	0	-	3	6	9	1200	11	6	9	_	ST-41/44	42
NMI1341	B	ctrA	7-2,4	F1-5	NEIS2020_39	45	2	0	-	10	10	9	5	9	6	9	3921	ST-41/44	42
NMI1042	B	ctrA	7-2,4	F1-5	NEIS2020_150	14	2	0	223	5	6	9	5	9	6	9	5446	ST-41/44	42
18MI0008	B	ctrA	7-2,4	F1-5	NEIS2020_42	4	2	0	220	3	6	9	15	8	6	9	14196	ST-41/44	154
19MI0030	B	ctrA	7-2,4	F1-5	NEIS2020_42	4	new	0	-	8	6	9	5	11	6	9	7649	ST-41/44	154
