# Supplementary material for: Pangenome graphs in infectious disease: a comprehensive genetic variation analysis of Neisseria meningitidis leveraging Oxford Nanopore long reads
Source: Front Genet. 2023 Aug 10;14:1225248. doi: 10.3389/fgene.2023.1225248 (PMC10448961; doi:10.3389/fgene.2023.1225248)
Supplement: Supplementary file 2 [file Table3.XLSX]

## Sheet: Table S3
Table S3. Pangenome graph construction performance using PGGB and graph statistics by ODGI
Graphs	Length(bp)	Nodes	Edges	Paths	the PGGB time (minutes)	the maximum memory usage of Gb
4Sim smoothed graph	2260957	30032	40273	4	10.8148	1.8692
3ST smoothed graph	2304073	23323	31325	3	8.3095	2.01225
131NM smoothed graph	4751450	629349	894725	130	4392.15	38.6429
131NM smoothed graph, -x auto	4751450	629349	894725	130	2787.1	21.9154
