# Supplementary material for: Pangenome graphs in infectious disease: a comprehensive genetic variation analysis of Neisseria meningitidis leveraging Oxford Nanopore long reads
Source: Front Genet. 2023 Aug 10;14:1225248. doi: 10.3389/fgene.2023.1225248 (PMC10448961; doi:10.3389/fgene.2023.1225248)
Supplement: Supplementary file 4 [file Table6.XLSX]

## Sheet: Table S6
Table S6. Simulated NGS data genotyping results for known variants from the graph
	Group of simulated NGS data
	ST42	ST42Sim	ST41	ST41Mut	ST41Sim	ST154	ST154Mut	ST154Sim
simulation process	0	3448	1937	1941	2070	2646	2665	2795
2k	0	3445	1938	1941	2068	2644	2663	2794
2k_1_2k	1	3441	1944	1941	2067	2643	2659	2790
2k_1_2k_2k	4	3440	1939	1938	2066	2638	2658	2789
2k_2	5	3445	1935	1942	2070	2647	2665	2792
2k_2_2k	7	3439	1937	1941	2071	2645	2660	2792
2k_2_2k_2k	11	3438	1936	1943	2070	2643	2662	2789
2k_3	0	3444	1938	1944	2064	2643	2660	2790
2k_3_2k	4	3439	1939	1942	2064	2641	2659	2787
2k_3_2k_2k	7	3436	1941	1947	2067	2641	2661	2787
2k_4	3	3444	1937	1944	2071	2642	2662	2796
2k_4_2k	4	3445	1934	1943	2068	2641	2659	2795
2k_4_2k_2k	5	3444	1935	1943	2066	2639	2658	2797
2k_5	2	3449	1936	1947	2067	2647	2664	2792
2k_5_2k	7	3445	1937	1944	2065	2647	2666	2790
2k_5_2k_2k	8	3447	1937	1943	2063	2650	2660	2786
Note that _2k and _1 reflect the simulation process.
