# Supplementary material for: Pangenome graphs in infectious disease: a comprehensive genetic variation analysis of Neisseria meningitidis leveraging Oxford Nanopore long reads
Source: Front Genet. 2023 Aug 10;14:1225248. doi: 10.3389/fgene.2023.1225248 (PMC10448961; doi:10.3389/fgene.2023.1225248)
Supplement: Supplementary file 5 [file Table4.XLSX]

## Sheet: Table S4
Table S4. Variations deconstructed from the 4Sim graph versus ground truth
#CHR	POS	REF	ALT	ST154Sim	ST41Sim	ST42Sim	variation in the both graph and ground truth	variation from either graph or ground truth	causes of inconsistency	multiple variations at same site	inconsistency for ST42Sim	inconsistency for ST41Sim	inconsistency for ST154Sim
ST42_NC_017518	56	T	C	0	0	1	yes
ST42_NC_017518	57	G	A	0	0	1	yes
ST42_NC_017518	195	T	A	0	0	1	yes
ST42_NC_017518	1096	C	A	0	0	1	yes
ST42_NC_017518	1167	G	T	0	0	1	yes
ST42_NC_017518	1698	G	C	0	0	1	yes
ST42_NC_017518	1706	T	C	0	0	1	yes
ST42_NC_017518	3834	CA	C	0	0	1	yes
ST42_NC_017518	4414	G	T	0	0	1	yes
ST42_NC_017518	5075	G	A	0	0	1	yes
ST42_NC_017518	5201	C	G	1	0	0	yes
ST42_NC_017518	5249	A	C	1	0	0	yes
ST42_NC_017518	5318	T	C	1	0	0	yes
ST42_NC_017518	5334	G	A	0	0	1	yes
ST42_NC_017518	5462	A	G	0	0	1	yes
ST42_NC_017518	5549	A	C	1	0	0	yes
ST42_NC_017518	5552	G	A	1	0	0	yes
ST42_NC_017518	5567	C	A	1	0	0	yes
ST42_NC_017518	5639	A	G	1	0	0	yes
ST42_NC_017518	5642	C	A	1	0	0	yes
ST42_NC_017518	6306	A	G	1	0	0	yes
ST42_NC_017518	6351	G	A	1	0	0	yes
ST42_NC_017518	6357	G	T	1	0	0	yes
ST42_NC_017518	6363	A	G	1	0	0	yes
ST42_NC_017518	6366	A	G	1	0	0	yes
ST42_NC_017518	6369	A	G	1	0	0	yes
ST42_NC_017518	6381	G	T	1	0	0	yes
ST42_NC_017518	6399	A	G	1	0	0	yes
ST42_NC_017518	6423	A	G	1	0	0	yes
ST42_NC_017518	6441	T	C	1	0	0	yes
ST42_NC_017518	6537	G	A	1	0	0	yes
ST42_NC_017518	6549	G	A	1	0	0	yes
ST42_NC_017518	6558	C	G	1	0	0	yes
ST42_NC_017518	6573	G	A	1	0	0	yes
ST42_NC_017518	6717	C	T	1	0	0	yes
ST42_NC_017518	6718	T	G	1	0	0	yes
ST42_NC_017518	6723	G	A	1	0	0	yes
ST42_NC_017518	7054	A	G	0	0	1	yes
ST42_NC_017518	7073	A	T	0	0	1	yes
ST42_NC_017518	7257	A	G	1	0	0	yes
ST42_NC_017518	7299	G	A	1	0	0	yes
ST42_NC_017518	7305	C	T	1	0	0	yes
ST42_NC_017518	7328	T	G	1	0	0	yes
ST42_NC_017518	7329	A	G	1	0	0	yes
ST42_NC_017518	7331	C	T	1	0	0	yes
ST42_NC_017518	7338	A	G	1	0	0	yes
ST42_NC_017518	7340	T	G	1	0	0	yes
ST42_NC_017518	8222	T	G	0	0	1	yes
ST42_NC_017518	8471	T	G	0	0	1	yes
ST42_NC_017518	8729	G	T	1	0	0	yes
ST42_NC_017518	8786	A	G	1	0	0	yes
ST42_NC_017518	8792	C	T	1	0	0	yes
ST42_NC_017518	8805	T	C	1	0	0	yes
ST42_NC_017518	8846	G	A	1	0	0	yes
ST42_NC_017518	8930	T	C	1	0	0	yes
ST42_NC_017518	9038	G	A	0	1	0	yes
ST42_NC_017518	9056	T	C	1	1	0	yes
ST42_NC_017518	9099	T	C	0	0	1	yes
ST42_NC_017518	9113	G	C	1	0	0	yes
ST42_NC_017518	9140	G	A	1	0	0	yes
ST42_NC_017518	9150	G	T	0	0	1	yes
ST42_NC_017518	9176	T	C	1	1	0	yes
ST42_NC_017518	9179	A	G	1	1	0	yes
ST42_NC_017518	9236	A	G	1	1	0	yes
ST42_NC_017518	9245	G	C	1	1	0	yes
ST42_NC_017518	9248	C	T	1	1	0	yes
ST42_NC_017518	9251	A	T	1	1	0	yes
ST42_NC_017518	9281	G	A	0	1	0	yes
ST42_NC_017518	9317	G	A	1	0	0	yes
ST42_NC_017518	9431	G	A	1	1	0	yes
ST42_NC_017518	9434	T	C	1	1	0	yes
ST42_NC_017518	9437	G	A	1	1	0	yes
ST42_NC_017518	9461	A	G	1	1	0	yes
ST42_NC_017518	9464	A	G	1	1	0	yes
ST42_NC_017518	9467	C	T	1	1	0	yes
ST42_NC_017518	9470	A	C	1	1	0	yes
ST42_NC_017518	9473	A	C	1	1	0	yes
ST42_NC_017518	9548	T	A	0	0	1	yes
ST42_NC_017518	9635	A	G	1	1	0	yes
ST42_NC_017518	9641	T	G	1	1	0	yes
ST42_NC_017518	9680	G	A	1	0	0	yes
ST42_NC_017518	9713	C	T	0	1	0	yes
ST42_NC_017518	9728	C	G	0	1	0	yes
ST42_NC_017518	9746	C	G	1	1	0	yes
ST42_NC_017518	9749	A	G	1	1	0	yes
ST42_NC_017518	9970	G	T	0	0	1	yes
ST42_NC_017518	10064	T	A	0	0	1	yes
ST42_NC_017518	10283	C	G	0	0	1	yes
ST42_NC_017518	10309	G	A	1	0	0	yes
ST42_NC_017518	10422	T	C	1	0	0	yes
ST42_NC_017518	10423	T	C	1	0	0	yes
ST42_NC_017518	10429	G	A	1	0	0	yes
ST42_NC_017518	10434	G	A	1	0	0	yes
ST42_NC_017518	10435	T	C	1	0	0	yes
ST42_NC_017518	10437	T	C	1	0	0	yes
ST42_NC_017518	10450	C	T	1	0	0	yes
ST42_NC_017518	10506	C	T	1	0	0	yes
ST42_NC_017518	10530	T	C	1	0	0	yes
ST42_NC_017518	10561	G	T	1	0	0	yes
ST42_NC_017518	10563	T	C	1	0	0	yes
ST42_NC_017518	10564	A	G	1	0	0	yes
ST42_NC_017518	10609	A	G	1	0	0	yes
ST42_NC_017518	10614	A	G	1	0	0	yes
ST42_NC_017518	10633	G	A	1	0	0	yes
ST42_NC_017518	10663	A	G	1	0	0	yes
ST42_NC_017518	10678	A	G	1	0	1	yes
ST42_NC_017518	10681	A	G	1	0	0	yes
ST42_NC_017518	10695	A	C	0	0	1	yes
ST42_NC_017518	10696	C	A	1	0	0	yes
ST42_NC_017518	10756	G	A	1	0	0	yes
ST42_NC_017518	10768	G	A	1	0	0	yes
ST42_NC_017518	10853	T	C	1	0	0	yes
ST42_NC_017518	10857	T	C	1	0	0	yes
ST42_NC_017518	10869	T	C	1	1	0	yes
ST42_NC_017518	10888	G	A	0	1	0	yes
ST42_NC_017518	10891	G	A	0	1	0	yes
ST42_NC_017518	10912	G	A	0	1	0	yes
ST42_NC_017518	10933	G	A	0	1	0	yes
ST42_NC_017518	10940	C	T	1	1	0	yes
ST42_NC_017518	10972	G	A	1	1	0	yes
ST42_NC_017518	11029	C	T	0	1	0	yes
ST42_NC_017518	11077	A	G	1	1	0	yes
ST42_NC_017518	11159	G	A	0	1	0	yes
ST42_NC_017518	11175	C	T	1	0	0	yes
ST42_NC_017518	11189	C	A	0	0	1	yes
ST42_NC_017518	11191	C	T	1	0	0	yes
ST42_NC_017518	11247	T	C	1	1	0	yes
ST42_NC_017518	11248	G	A	1	0	0	yes
ST42_NC_017518	11326	G	T	0	0	1	yes
ST42_NC_017518	11468	T	C	0	1	0	yes
ST42_NC_017518	11645	T	C	0	1	0	yes
ST42_NC_017518	11646	G	A	0	1	0	yes
ST42_NC_017518	11743	A	C	1	1	0	yes
ST42_NC_017518	11766	A	C	0	0	1	yes
ST42_NC_017518	11805	A	G	0	1	0	yes
ST42_NC_017518	11817	A	G	0	1	0	yes
ST42_NC_017518	11820	A	G	1	1	0	yes
ST42_NC_017518	11862	A	C	1	1	0	yes
ST42_NC_017518	11879	G	A	1	0	0	yes
ST42_NC_017518	11896	C	T	0	1	0	yes
ST42_NC_017518	11920	C	T	1	0	0	yes
ST42_NC_017518	11923	C	T	1	1	0	yes
ST42_NC_017518	11931	C	T	1	0	0	yes
ST42_NC_017518	11935	G	A	1	0	0	yes
ST42_NC_017518	11981	C	T	0	1	0	yes
ST42_NC_017518	11984	A	G	1	1	0	yes
ST42_NC_017518	12009	T	C	1	1	0	yes
ST42_NC_017518	12010	G	A	1	0	0	yes
ST42_NC_017518	12012	A	C	1	0	0	yes
ST42_NC_017518	12013	C	A	1	0	0	yes
ST42_NC_017518	12020	G	T	1	0	0	yes
ST42_NC_017518	12037	A	C	1	1	0	yes
ST42_NC_017518	12046	A	G	1	1	0	yes
ST42_NC_017518	12055	T	C	0	1	0	yes
ST42_NC_017518	12058	G	A	0	1	0	yes
ST42_NC_017518	12061	T	C	0	1	0	yes
ST42_NC_017518	12062	T	C	0	1	0	yes
ST42_NC_017518	12073	C	A	1	0	0	yes
ST42_NC_017518	12091	C	T	1	0	0	yes
ST42_NC_017518	12093	A	G	1	1	0	yes
ST42_NC_017518	12118	T	C	1	0	0	yes
ST42_NC_017518	12163	A	G	1	0	0	yes
ST42_NC_017518	12175	G	A	1	0	0	yes
ST42_NC_017518	12222	A	G	1	1	0	yes
ST42_NC_017518	12258	T	A	0	0	1	yes
ST42_NC_017518	12268	C	A	1	0	0	yes
ST42_NC_017518	12274	A	G	1	0	0	yes
ST42_NC_017518	12476	T	G	0	1	0	yes
ST42_NC_017518	12480	G	T	0	1	0	yes
ST42_NC_017518	12482	T	C	0	1	0	yes
ST42_NC_017518	13005	T	C	0	0	1	yes
ST42_NC_017518	13075	C	A	1	0	0	yes
ST42_NC_017518	13129	C	G	0	0	1	yes
ST42_NC_017518	13139	A	G	1	0	0	yes
ST42_NC_017518	13153	T	G	0	0	1	yes
ST42_NC_017518	13222	A	G	0	0	1	yes
ST42_NC_017518	13274	T	A	0	0	1	yes
ST42_NC_017518	13416	A	G	1	1	0	yes
ST42_NC_017518	13466	T	C	1	1	0	yes
ST42_NC_017518	13476	G	T	0	0	1	yes
ST42_NC_017518	13510	C	A	0	0	1	yes
ST42_NC_017518	13539	A	C	0	0	1	yes
ST42_NC_017518	13542	C	G	1	1	0	yes
ST42_NC_017518	13545	G	A	1	1	0	yes
ST42_NC_017518	13563	G	A	1	1	0	yes
ST42_NC_017518	13575	G	A	1	1	0	yes
ST42_NC_017518	13615	T	C	0	0	1	yes
ST42_NC_017518	13662	G	A	1	1	0	yes
ST42_NC_017518	13689	A	G	1	1	0	yes
ST42_NC_017518	13863	A	G	0	1	0	yes
ST42_NC_017518	13935	G	A	0	1	0	yes
ST42_NC_017518	13970	T	G	0	0	1	yes
ST42_NC_017518	13990	T	A	0	0	1	yes
ST42_NC_017518	14034	G	A	0	1	0	yes
ST42_NC_017518	14040	A	G	1	1	0	yes
ST42_NC_017518	14045	G	A	0	1	0	yes
ST42_NC_017518	14046	C	T	1	1	0	yes
ST42_NC_017518	14052	G	A	1	1	0	yes
ST42_NC_017518	14055	G	A	0	1	0	yes
ST42_NC_017518	14064	G	A	0	1	0	yes
ST42_NC_017518	14130	A	G	1	0	0	yes
ST42_NC_017518	14136	C	T	1	0	0	yes
ST42_NC_017518	14142	G	A	1	0	0	yes
ST42_NC_017518	14145	G	A	1	0	0	yes
ST42_NC_017518	14149	C	T	0	1	0	yes
ST42_NC_017518	14160	G	A	1	0	0	yes
ST42_NC_017518	14237	C	T	1	1	0	yes
ST42_NC_017518	14241	T	C	1	1	0	yes
ST42_NC_017518	14253	G	A	1	1	0	yes
ST42_NC_017518	14256	A	G	1	1	0	yes
ST42_NC_017518	14289	G	A	1	0	0	yes
ST42_NC_017518	14301	G	C	0	1	0	yes
ST42_NC_017518	14370	G	A	0	1	0	yes
ST42_NC_017518	14384	T	C	0	1	0	yes
ST42_NC_017518	14385	G	A	0	1	0	yes
ST42_NC_017518	14519	C	T	1	0	0	yes
ST42_NC_017518	14550	A	G	0	0	1	yes
ST42_NC_017518	14655	A	G	1	1	0	yes
ST42_NC_017518	14675	C	T	0	1	0	yes
ST42_NC_017518	14687	T	C	0	1	0	yes
ST42_NC_017518	14688	T	C	0	1	0	yes
ST42_NC_017518	14720	T	C	0	1	0	yes
ST42_NC_017518	14770	G	A	1	0	0	yes
ST42_NC_017518	14967	C	T	0	1	0	yes
ST42_NC_017518	14968	A	G	1	0	0	yes
ST42_NC_017518	14971	A	G	0	1	0	yes
ST42_NC_017518	14972	A	G	0	1	0	yes
ST42_NC_017518	14989	C	T	1	1	0	yes
ST42_NC_017518	14997	T	C	1	0	0	yes
ST42_NC_017518	15011	G	A	1	0	0	yes
ST42_NC_017518	15017	T	C	1	0	0	yes
ST42_NC_017518	15018	A	G	1	0	0	yes
ST42_NC_017518	15030	C	A	0	1	0	yes
ST42_NC_017518	15046	C	A	0	0	1	yes
ST42_NC_017518	15072	G	A	1	1	0	yes
ST42_NC_017518	15076	G	A	1	1	0	yes
ST42_NC_017518	15079	A	C	1	1	0	yes
ST42_NC_017518	15080	G	C	1	1	0	yes
ST42_NC_017518	15085	A	G	1	1	0	yes
ST42_NC_017518	15086	T	C	1	1	0	yes
ST42_NC_017518	15098	G	T	1	0	0	yes
ST42_NC_017518	15156	T	C	1	1	0	yes
ST42_NC_017518	15165	G	A	1	1	0	yes
ST42_NC_017518	15252	G	A	0	1	0	yes
ST42_NC_017518	15608	T	G	0	0	1	yes
ST42_NC_017518	15758	C	T	1	1	0	yes
ST42_NC_017518	15884	A	G	1	1	0	yes
ST42_NC_017518	15962	C	A	1	0	0	yes
ST42_NC_017518	16004	A	G	1	1	0	yes
ST42_NC_017518	16035	A	G	1	0	0	yes
ST42_NC_017518	16235	C	T	1	0	0	yes
ST42_NC_017518	16376	C	T	0	1	0	yes
ST42_NC_017518	16460	C	T	1	1	0	yes
ST42_NC_017518	16466	G	C	1	1	0	yes
ST42_NC_017518	16591	A	G	1	1	0	yes
ST42_NC_017518	16594	T	C	0	0	1	yes
ST42_NC_017518	16822	T	A	0	0	1	yes
ST42_NC_017518	16903	C	T	0	0	1	yes
ST42_NC_017518	16943	A	C	0	0	1	yes
ST42_NC_017518	17861	C	A	0	0	1	yes
ST42_NC_017518	17916	A	T	0	0	1	yes
ST42_NC_017518	17953	G	T	0	0	1	yes
ST42_NC_017518	20150	T	C	0	0	1	yes
ST42_NC_017518	20194	A	T	0	0	1	yes
ST42_NC_017518	20471	T	G	0	0	1	yes
ST42_NC_017518	20676	G	T	0	0	1	yes
ST42_NC_017518	21025	G	A	0	0	1	yes
ST42_NC_017518	21461	G	C	0	0	1	yes
ST42_NC_017518	22438	G	A	0	0	1	yes
ST42_NC_017518	22725	T	G	0	0	1	yes
ST42_NC_017518	23258	A	G	0	0	1	yes
ST42_NC_017518	23432	C	T	0	0	1	yes
ST42_NC_017518	25625	C	A	0	0	1	yes
ST42_NC_017518	25665	A	T	0	0	1	yes
ST42_NC_017518	25690	C	A	0	0	1	yes
ST42_NC_017518	26000	C	A	0	0	1	yes
ST42_NC_017518	26319	G	A	0	0	1	yes
ST42_NC_017518	26384	C	A	0	0	1	yes
ST42_NC_017518	26453	T	G	0	0	1	yes
ST42_NC_017518	26947	C	CG	1	0	0	yes
ST42_NC_017518	27349	G	A	0	0	1	yes
ST42_NC_017518	27590	G	GTGCTT	0	0	1	yes
ST42_NC_017518	28145	C	T	0	0	1	yes
ST42_NC_017518	29008	A	AG	0	0	1	yes
ST42_NC_017518	29351	G	T	0	0	1	yes
ST42_NC_017518	29635	A	G	0	0	1	yes
ST42_NC_017518	29842	G	A	0	0	1	yes
ST42_NC_017518	30188	C	G	0	0	1	yes
ST42_NC_017518	30494	C	A	0	0	1	yes
ST42_NC_017518	30625	C	G	0	0	1	yes
ST42_NC_017518	30650	A	T	0	0	1	yes
ST42_NC_017518	30872	G	T	0	0	1	yes
ST42_NC_017518	31412	A	G	0	0	1	yes
ST42_NC_017518	31597	C	T	0	0	1	yes
ST42_NC_017518	31993	T	C	0	0	1	yes
ST42_NC_017518	32191	T	A	0	0	1	yes
ST42_NC_017518	32898	A	C	0	0	1	yes
ST42_NC_017518	33165	A	C	0	0	1	yes
ST42_NC_017518	33666	A	G	0	0	1	yes
ST42_NC_017518	33806	G	C	0	0	1	yes
ST42_NC_017518	34758	C	A	0	0	1	yes
ST42_NC_017518	34861	T	G	0	0	1	yes
ST42_NC_017518	35350	A	T	0	0	1	yes
ST42_NC_017518	35566	A	G	0	0	1	yes
ST42_NC_017518	36435	T	G	0	0	1	yes
ST42_NC_017518	36544	G	T	0	0	1	yes
ST42_NC_017518	37107	G	C	0	0	1	yes
ST42_NC_017518	37480	C	A	0	0	1	yes
ST42_NC_017518	37773	C	T	0	0	1	yes
ST42_NC_017518	37781	G	A	0	0	1	yes
ST42_NC_017518	38271	T	A	0	0	1	yes
ST42_NC_017518	38354	C	G	0	0	1	yes
ST42_NC_017518	38452	CGGCAAGGTGGGGCAG	C	0	0	1	yes
ST42_NC_017518	38626	G	T	0	0	1	yes
ST42_NC_017518	38801	T	C	1	0	0	yes
ST42_NC_017518	38804	G	T	1	0	0	yes
ST42_NC_017518	38807	C	T	1	0	0	yes
ST42_NC_017518	38825	A	G	1	0	0	yes
ST42_NC_017518	38857	T	C	1	0	0	yes
ST42_NC_017518	38861	T	C	1	0	0	yes
ST42_NC_017518	38863	A	G	1	0	0	yes
ST42_NC_017518	38882	A	G	1	0	0	yes
ST42_NC_017518	38946	G	A	1	0	0	yes
ST42_NC_017518	39028	T	C	1	0	0	yes
ST42_NC_017518	39029	G	A	1	0	0	yes
ST42_NC_017518	39059	G	A	1	0	0	yes
ST42_NC_017518	39060	G	A	1	0	0	yes
ST42_NC_017518	39063	T	A	1	0	0	yes
ST42_NC_017518	39079	A	G	1	0	0	yes
ST42_NC_017518	39083	T	G	1	0	0	yes
ST42_NC_017518	39103	G	T	1	0	0	yes
ST42_NC_017518	39112	T	C	1	0	0	yes
ST42_NC_017518	39158	G	T	1	0	0	yes
ST42_NC_017518	39160	G	A	1	0	0	yes
ST42_NC_017518	39163	C	G	1	0	0	yes
ST42_NC_017518	39168	G	A	1	0	0	yes
ST42_NC_017518	39179	A	G	1	0	0	yes
ST42_NC_017518	39188	G	C	0	0	1	yes
ST42_NC_017518	39190	G	A	0	0	1	yes
ST42_NC_017518	39206	A	G	1	0	0	yes
ST42_NC_017518	39397	C	T	1	0	0	yes
ST42_NC_017518	39398	C	T	1	0	0	yes
ST42_NC_017518	39426	A	G	1	0	0	yes
ST42_NC_017518	39453	G	T	1	0	0	yes
ST42_NC_017518	39456	C	T	1	0	0	yes
ST42_NC_017518	39459	A	G	1	0	0	yes
ST42_NC_017518	39464	A	T	1	0	0	yes
ST42_NC_017518	39465	T	C	1	0	0	yes
ST42_NC_017518	39473	G	T	1	0	0	yes
ST42_NC_017518	39477	C	T	1	0	0	yes
ST42_NC_017518	39482	C	T	1	0	0	yes
ST42_NC_017518	39485	C	G	1	0	0	yes
ST42_NC_017518	39489	G	A	1	0	0	yes
ST42_NC_017518	39498	C	A	1	0	0	yes
ST42_NC_017518	39499	T	C	1	0	0	yes
ST42_NC_017518	39506	G	A	1	0	0	yes
ST42_NC_017518	39507	G	A	1	0	0	yes
ST42_NC_017518	39509	T	C	1	0	0	yes
ST42_NC_017518	39510	T	C	1	0	0	yes
ST42_NC_017518	39513	A	G	1	0	0	yes
ST42_NC_017518	39516	G	A	1	0	0	yes
ST42_NC_017518	39609	T	G	1	0	0	yes
ST42_NC_017518	39612	C	T	1	0	0	yes
ST42_NC_017518	39675	A	G	1	0	0	yes
ST42_NC_017518	39702	T	G	1	0	0	yes
ST42_NC_017518	39705	G	A	1	0	0	yes
ST42_NC_017518	39713	C	T	1	0	0	yes
ST42_NC_017518	39765	T	G	1	0	0	yes
ST42_NC_017518	39924	CA	C	1	0	0	yes
ST42_NC_017518	39931	C	T	1	0	0	yes
ST42_NC_017518	39938	C	T	1	0	0	yes
ST42_NC_017518	39945	C	G	0	0	1	yes
ST42_NC_017518	39966	G	A	1	0	0	yes
ST42_NC_017518	40038	C	T	1	0	0	yes
ST42_NC_017518	40056	C	T	1	0	0	yes
ST42_NC_017518	40118	G	A	1	0	0	yes
ST42_NC_017518	40284	T	C	1	0	0	yes
ST42_NC_017518	40335	T	G	1	0	0	yes
ST42_NC_017518	40336	C	A	1	0	0	yes
ST42_NC_017518	40457	T	G	0	0	1	yes
ST42_NC_017518	40479	C	T	1	0	0	yes
ST42_NC_017518	40606	G	A	1	0	0	yes
ST42_NC_017518	40608	A	G	1	0	0	yes
ST42_NC_017518	40609	T	C	1	0	0	yes
ST42_NC_017518	40684	C	CA	0	0	1	yes
ST42_NC_017518	40717	T	A	0	0	1	yes
ST42_NC_017518	41067	C	T	1	0	0	yes
ST42_NC_017518	41371	C	T	0	0	1	yes
ST42_NC_017518	41457	A	C	1	0	0	yes
ST42_NC_017518	41466	G	T	1	0	0	yes
ST42_NC_017518	41500	A	G	1	0	0	yes
ST42_NC_017518	41670	G	C	0	0	1	yes
ST42_NC_017518	41759	A	T	0	0	1	yes
ST42_NC_017518	41783	G	GC	0	1	0	yes
ST42_NC_017518	41919	T	C	0	0	1	yes
ST42_NC_017518	42874	T	TCCGGATCATCA	0	1	0	yes
ST42_NC_017518	42927	A	G	1	0	0	yes
ST42_NC_017518	42950	G	C	0	0	1	yes
ST42_NC_017518	43192	G	A	1	0	0	yes
ST42_NC_017518	43390	G	GA	0	1	0	yes
ST42_NC_017518	43555	G	A	0	0	1	yes
ST42_NC_017518	43734	G	A	1	0	0	yes
ST42_NC_017518	43753	T	C	1	0	0	yes
ST42_NC_017518	43819	G	A	1	0	0	yes
ST42_NC_017518	43951	A	G	1	0	0	yes
ST42_NC_017518	43982	A	T	0	0	1	yes
ST42_NC_017518	43999	A	AG	1	0	0	yes
ST42_NC_017518	44011	C	T	1	0	0	yes
ST42_NC_017518	44037	C	T	1	0	0	yes
ST42_NC_017518	44060	A	G	1	0	0	yes
ST42_NC_017518	44139	C	T	1	0	0	yes
ST42_NC_017518	44152	A	AC	0	1	0	yes
ST42_NC_017518	44153	G	A	1	0	0	yes
ST42_NC_017518	44164	T	C	1	0	0	yes
ST42_NC_017518	44179	A	G	1	0	0	yes
ST42_NC_017518	44195	A	G	1	0	0	yes
ST42_NC_017518	44198	G	A	1	0	0	yes
ST42_NC_017518	44201	G	T	0	0	1	yes
ST42_NC_017518	44218	A	T	1	0	0	yes
ST42_NC_017518	44220	T	C	1	0	0	yes
ST42_NC_017518	44231	A	G	1	0	0	yes
ST42_NC_017518	44233	G	A	1	0	0	yes
ST42_NC_017518	44246	G	T	0	0	1	yes
ST42_NC_017518	44260	G	T	1	0	0	yes
ST42_NC_017518	44263	T	C	1	0	0	yes
ST42_NC_017518	44533	C	T	1	0	0	yes
ST42_NC_017518	44552	T	C	0	0	1	yes
ST42_NC_017518	44684	C	T	1	0	0	yes
ST42_NC_017518	44719	A	G	1	0	0	yes
ST42_NC_017518	44729	C	T	1	0	0	yes
ST42_NC_017518	44803	C	T	1	0	0	yes
ST42_NC_017518	44884	G	C	1	0	0	yes
ST42_NC_017518	44891	CA	C	0	1	0	yes
ST42_NC_017518	45007	T	C	1	0	0	yes
ST42_NC_017518	45013	G	T	1	0	0	yes
ST42_NC_017518	45014	G	T	0	0	1	yes
ST42_NC_017518	45049	C	T	1	0	0	yes
ST42_NC_017518	45108	C	A	0	0	1	yes
ST42_NC_017518	45109	A	G	1	0	0	yes
ST42_NC_017518	45139	T	C	1	0	0	yes
ST42_NC_017518	45145	T	G	1	0	0	yes
ST42_NC_017518	45187	G	A	1	0	0	yes
ST42_NC_017518	45205	T	C	1	0	0	yes
ST42_NC_017518	45214	G	A	1	0	0	yes
ST42_NC_017518	45217	A	C	1	0	0	yes
ST42_NC_017518	45271	C	T	1	0	0	yes
ST42_NC_017518	45310	T	C	1	0	0	yes
ST42_NC_017518	45311	T	C	1	0	0	yes
ST42_NC_017518	46326	A	C	0	0	1	yes
ST42_NC_017518	46667	A	T	0	0	1	yes
ST42_NC_017518	47186	A	C	0	0	1	yes
ST42_NC_017518	47297	G	T	0	0	1	yes
ST42_NC_017518	47316	A	G	0	0	1	yes
ST42_NC_017518	47476	G	A	0	1	0	yes
ST42_NC_017518	47531	T	C	0	1	0	yes
ST42_NC_017518	47545	C	T	1	1	0	yes
ST42_NC_017518	47548	A	G	1	1	0	yes
ST42_NC_017518	47551	C	T	1	1	0	yes
ST42_NC_017518	47587	G	A	0	0	1	yes
ST42_NC_017518	47924	T	G	0	0	1	yes
ST42_NC_017518	48086	TA	T	0	1	0	yes
ST42_NC_017518	48132	A	G	0	0	1	yes
ST42_NC_017518	48230	G	A	1	1	0	yes
ST42_NC_017518	48256	A	G	1	1	0	yes
ST42_NC_017518	48258	C	A	1	1	0	yes
ST42_NC_017518	48318	A	G	0	1	0	yes
ST42_NC_017518	48319	T	C	0	1	0	yes
ST42_NC_017518	48340	A	C	0	1	0	yes
ST42_NC_017518	48397	G	C	1	1	0	yes
ST42_NC_017518	48428	G	A	1	1	0	yes
ST42_NC_017518	48598	A	T	0	0	1	yes
ST42_NC_017518	49206	C	T	0	0	1	yes
ST42_NC_017518	49240	CCT	C	0	0	1	yes
ST42_NC_017518	49321	G	T	1	0	0	yes
ST42_NC_017518	49351	G	T	1	0	0	yes
ST42_NC_017518	49384	G	A	1	0	0	yes
ST42_NC_017518	49427	C	T	0	0	1	yes
ST42_NC_017518	49432	A	G	1	0	0	yes
ST42_NC_017518	49462	A	G	1	0	0	yes
ST42_NC_017518	49476	A	G	1	0	0	yes
ST42_NC_017518	49480	C	T	1	0	0	yes
ST42_NC_017518	50189	G	A	0	0	1	yes
ST42_NC_017518	50461	G	T	0	0	1	yes
ST42_NC_017518	50731	G	T	0	0	1	yes
ST42_NC_017518	50870	G	C	0	0	1	yes
ST42_NC_017518	51187	C	T	0	0	1	yes
ST42_NC_017518	51203	A	C	0	0	1	yes
ST42_NC_017518	51282	T	C	0	0	1	yes
ST42_NC_017518	52043	C	T	0	0	1	yes
ST42_NC_017518	52285	T	C	1	0	0	yes
ST42_NC_017518	53065	G	A	0	0	1	yes
ST42_NC_017518	53249	CT	C	0	0	1	yes
ST42_NC_017518	53266	T	C	1	0	0	yes
ST42_NC_017518	53449	T	C	1	0	0	yes
ST42_NC_017518	53464	G	A	1	0	0	yes
ST42_NC_017518	53551	G	A	1	0	0	yes
ST42_NC_017518	53624	T	C	0	0	1	yes
ST42_NC_017518	53686	G	A	1	0	0	yes
ST42_NC_017518	53806	A	T	1	0	0	yes
ST42_NC_017518	53921	A	G	1	0	0	yes
ST42_NC_017518	54022	C	T	1	0	0	yes
ST42_NC_017518	54097	C	T	1	0	0	yes
ST42_NC_017518	54151	A	G	1	0	0	yes
ST42_NC_017518	54234	A	G	0	0	1	yes
ST42_NC_017518	54327	T	C	1	0	0	yes
ST42_NC_017518	54329	T	G	1	0	0	yes
ST42_NC_017518	54427	G	A	0	0	1	yes
ST42_NC_017518	54434	C	T	0	0	1	yes
ST42_NC_017518	54447	G	T	1	0	0	yes
ST42_NC_017518	54449	C	A	1	0	0	yes
ST42_NC_017518	54560	T	C	1	0	0	yes
ST42_NC_017518	54569	A	G	1	0	0	yes
ST42_NC_017518	54623	T	C	1	0	0	yes
ST42_NC_017518	54630	T	C	1	0	0	yes
ST42_NC_017518	54637	A	G	1	0	0	yes
ST42_NC_017518	54638	A	G	1	0	0	yes
ST42_NC_017518	54641	G	A	1	0	0	yes
ST42_NC_017518	54662	C	T	1	0	0	yes
ST42_NC_017518	54677	C	T	1	0	0	yes
ST42_NC_017518	54686	T	C	1	0	0	yes
ST42_NC_017518	54992	G	A	1	0	0	yes
ST42_NC_017518	55056	G	A	1	0	0	yes
ST42_NC_017518	55136	T	C	1	0	0	yes
ST42_NC_017518	55278	C	T	1	0	0	yes
ST42_NC_017518	55330	G	A	1	0	0	yes
ST42_NC_017518	55679	C	T	0	0	1	yes
ST42_NC_017518	55706	C	T	1	0	0	yes
ST42_NC_017518	55712	C	T	1	0	0	yes
ST42_NC_017518	55721	A	G	1	0	0	yes
ST42_NC_017518	55724	C	T	1	0	0	yes
ST42_NC_017518	55726	G	A	1	0	0	yes
ST42_NC_017518	55784	G	A	1	0	0	yes
ST42_NC_017518	55805	C	T	1	0	0	yes
ST42_NC_017518	55808	A	C	1	0	0	yes
ST42_NC_017518	55848	C	T	1	0	0	yes
ST42_NC_017518	55852	G	A	1	0	0	yes
ST42_NC_017518	55860	G	A	0	0	1	yes
ST42_NC_017518	55877	A	T	1	0	0	yes
ST42_NC_017518	55925	T	C	1	0	0	yes
ST42_NC_017518	55931	T	C	1	0	0	yes
ST42_NC_017518	55946	A	G	1	0	0	yes
ST42_NC_017518	55973	C	T	1	0	0	yes
ST42_NC_017518	55976	A	T	1	0	0	yes
ST42_NC_017518	56049	G	A	0	0	1	yes
ST42_NC_017518	56058	A	G	1	0	0	yes
ST42_NC_017518	56147	T	C	1	0	0	yes
ST42_NC_017518	56180	C	T	1	0	0	yes
ST42_NC_017518	56859	C	T	0	0	1	yes
ST42_NC_017518	56932	T	G	0	0	1	yes
ST42_NC_017518	56939	G	A	0	0	1	yes
ST42_NC_017518	58002	C	T	1	1	0	yes
ST42_NC_017518	58048	G	C	0	0	1	yes
ST42_NC_017518	58099	C	T	1	1	0	yes
ST42_NC_017518	58207	T	G	0	0	1	yes
ST42_NC_017518	58217	T	C	0	0	1	yes
ST42_NC_017518	58269	G	A	1	1	0	yes
ST42_NC_017518	58294	T	C	1	1	0	yes
ST42_NC_017518	58551	T	A	0	0	1	yes
ST42_NC_017518	58685	C	G	0	0	1	yes
ST42_NC_017518	58969	A	C	0	0	1	yes
ST42_NC_017518	59490	T	G	0	0	1	yes
ST42_NC_017518	59895	A	G	0	0	1	yes
ST42_NC_017518	60320	T	A	0	0	1	yes
ST42_NC_017518	60374	C	A	0	0	1	yes
ST42_NC_017518	60532	T	G	0	0	1	yes
ST42_NC_017518	60602	G	T	0	0	1	yes
ST42_NC_017518	60840	G	T	0	0	1	yes
ST42_NC_017518	61550	T	C	0	0	1	yes
ST42_NC_017518	61890	G	A	0	0	1	yes
ST42_NC_017518	62338	T	A	0	0	1	yes
ST42_NC_017518	62719	T	C	0	0	1	yes
ST42_NC_017518	63227	T	A	0	0	1	yes
ST42_NC_017518	64432	G	A	0	0	1	yes
ST42_NC_017518	64626	A	G	0	0	1	yes
ST42_NC_017518	65388	C	A	0	0	1	yes
ST42_NC_017518	66154	A	T	0	0	1	yes
ST42_NC_017518	67091	G	A	0	0	1	yes
ST42_NC_017518	68136	G	C	0	0	1	yes
ST42_NC_017518	68255	T	C	0	0	1	yes
ST42_NC_017518	68273	G	A	0	0	1	yes
ST42_NC_017518	68360	A	G	0	1	0	yes
ST42_NC_017518	68387	G	C	0	1	0	yes
ST42_NC_017518	68390	T	C	0	1	0	yes
ST42_NC_017518	68422	A	G	0	1	0	yes
ST42_NC_017518	68426	T	C	0	1	0	yes
ST42_NC_017518	68441	T	C	0	1	0	yes
ST42_NC_017518	68450	G	A	0	1	0	yes
ST42_NC_017518	68456	C	G	0	1	0	yes
ST42_NC_017518	68458	A	G	0	1	0	yes
ST42_NC_017518	68459	T	C	0	1	0	yes
ST42_NC_017518	68462	A	G	0	1	0	yes
ST42_NC_017518	68481	T	C	0	1	0	yes
ST42_NC_017518	68706	A	G	0	1	0	yes
ST42_NC_017518	68903	A	G	0	1	0	yes
ST42_NC_017518	68954	T	C	0	1	0	yes
ST42_NC_017518	69166	G	A	0	1	0	yes
ST42_NC_017518	69196	G	A	0	1	0	yes
ST42_NC_017518	69242	T	C	0	1	0	yes
ST42_NC_017518	69303	T	C	0	1	0	yes
ST42_NC_017518	69304	A	G	0	1	0	yes
ST42_NC_017518	69307	A	G	0	1	0	yes
ST42_NC_017518	69309	T	C	0	1	0	yes
ST42_NC_017518	69485	A	G	0	0	1	yes
ST42_NC_017518	70414	A	G	0	0	1	yes
ST42_NC_017518	70510	A	T	0	0	1	yes
ST42_NC_017518	70959	T	G	0	0	1	yes
ST42_NC_017518	71021	T	A	0	0	1	yes
ST42_NC_017518	71824	C	T	0	0	1	yes
ST42_NC_017518	72143	T	G	0	0	1	yes
ST42_NC_017518	72193	A	C	0	0	1	yes
ST42_NC_017518	72460	A	T	0	0	1	yes
ST42_NC_017518	72518	T	C	0	0	1	yes
ST42_NC_017518	72521	G	T	0	0	1	yes
ST42_NC_017518	73050	A	T	0	0	1	yes
ST42_NC_017518	73984	T	A	0	0	1	yes
ST42_NC_017518	75043	T	C	0	0	1	yes
ST42_NC_017518	75550	T	C	0	0	1	yes
ST42_NC_017518	75962	C	T	0	0	1	yes
ST42_NC_017518	76017	A	G	0	0	1	yes
ST42_NC_017518	76384	G	C	0	0	1	yes
ST42_NC_017518	76560	C	CG	0	0	1	yes
ST42_NC_017518	76775	T	A	0	0	1	yes
ST42_NC_017518	76987	CT	C	1	0	0	yes
ST42_NC_017518	77900	A	G	0	0	1	yes
ST42_NC_017518	77905	T	A	0	0	1	yes
ST42_NC_017518	78415	A	G	0	0	1	yes
ST42_NC_017518	78447	C	T	0	0	1	yes
ST42_NC_017518	78503	A	C	0	0	1	yes
ST42_NC_017518	78523	C	T	1	0	0	yes
ST42_NC_017518	78526	C	T	1	0	0	yes
ST42_NC_017518	78630	G	A	0	1	0	yes
ST42_NC_017518	79858	G	C	0	0	1	yes
ST42_NC_017518	80003	A	G	0	0	1	yes
ST42_NC_017518	80170	T	G	1	0	0	yes
ST42_NC_017518	80292	C	T	0	0	1	yes
ST42_NC_017518	80545	C	G	0	0	1	yes
ST42_NC_017518	81289	A	T	0	0	1	yes
ST42_NC_017518	81759	T	A	0	0	1	yes
ST42_NC_017518	81868	G	C	0	0	1	yes
ST42_NC_017518	82486	C	T	0	0	1	yes
ST42_NC_017518	85923	A	T	0	0	1	yes
ST42_NC_017518	86027	G	GGC	0	0	1	yes
ST42_NC_017518	86564	C	A	0	0	1	yes
ST42_NC_017518	86617	T	C	0	0	1	yes
ST42_NC_017518	86689	T	G	0	0	1	yes
ST42_NC_017518	86986	C	T	0	0	1	yes
ST42_NC_017518	87405	G	A	0	0	1	yes
ST42_NC_017518	87537	C	T	0	0	1	yes
ST42_NC_017518	87712	G	C	0	0	1	yes
ST42_NC_017518	87761	T	C	0	0	1	yes
ST42_NC_017518	88095	A	G	0	0	1	yes
ST42_NC_017518	89077	A	G	0	0	1	yes
ST42_NC_017518	89200	AT	A	0	1	0	yes
ST42_NC_017518	89400	A	AC	0	0	1	yes
ST42_NC_017518	89853	C	A	0	0	1	yes
ST42_NC_017518	90049	T	G	0	0	1	yes
ST42_NC_017518	90239	C	A	0	0	1	yes
ST42_NC_017518	90255	G	C	0	0	1	yes
ST42_NC_017518	90890	C	T	0	0	1	yes
ST42_NC_017518	91046	T	C	0	0	1	yes
ST42_NC_017518	91186	T	G	0	0	1	yes
ST42_NC_017518	91512	A	C	0	0	1	yes
ST42_NC_017518	91514	A	G	0	0	1	yes
ST42_NC_017518	91600	C	A	0	0	1	yes
ST42_NC_017518	91705	T	C	0	0	1	yes
ST42_NC_017518	91729	A	G	0	0	1	yes
ST42_NC_017518	91771	C	T	0	0	1	yes
ST42_NC_017518	91834	T	G	0	0	1	yes
ST42_NC_017518	92379	T	A	0	0	1	yes
ST42_NC_017518	93264	C	G	0	0	1	yes
ST42_NC_017518	93391	A	T	0	0	1	yes
ST42_NC_017518	93880	C	A	0	0	1	yes
ST42_NC_017518	93927	C	G	0	0	1	yes
ST42_NC_017518	94399	G	A	0	0	1	yes
ST42_NC_017518	95178	A	C	0	0	1	yes
ST42_NC_017518	95359	A	C	0	0	1	yes
ST42_NC_017518	95417	T	A	0	0	1	yes
ST42_NC_017518	96481	G	T	0	0	1	yes
ST42_NC_017518	96982	G	C	0	0	1	yes
ST42_NC_017518	97107	G	C	0	0	1	yes
ST42_NC_017518	97472	C	A	0	0	1	yes
ST42_NC_017518	97950	A	C	0	0	1	yes
ST42_NC_017518	98152	C	A	0	0	1	yes
ST42_NC_017518	98292	G	T	0	0	1	yes
ST42_NC_017518	98667	T	A	0	0	1	yes
ST42_NC_017518	98692	G	C	0	0	1	yes
ST42_NC_017518	98838	T	G	0	0	1	yes
ST42_NC_017518	99152	G	C	0	0	1	yes
ST42_NC_017518	99917	A	G	0	0	1	yes
ST42_NC_017518	101695	G	T	0	0	1	yes
ST42_NC_017518	101706	T	A	0	0	1	yes
ST42_NC_017518	101812	T	C	0	0	1	yes
ST42_NC_017518	101888	A	C	0	0	1	yes
ST42_NC_017518	102016	T	G	0	0	1	yes
ST42_NC_017518	102041	C	T	0	0	1	yes
ST42_NC_017518	102275	G	GC	1	0	0	yes
ST42_NC_017518	102490	T	C	1	1	0	yes
ST42_NC_017518	102520	C	A	0	0	1	yes
ST42_NC_017518	102654	C	G	0	0	1	yes
ST42_NC_017518	103151	A	C	0	0	1	yes
ST42_NC_017518	103235	T	G	0	0	1	yes
ST42_NC_017518	103398	C	A	0	0	1	yes
ST42_NC_017518	103981	C	A	0	0	1	yes
ST42_NC_017518	104077	A	G	0	0	1	yes
ST42_NC_017518	104322	G	T	0	0	1	yes
ST42_NC_017518	104997	C	T	0	0	1	yes
ST42_NC_017518	105167	G	A	0	0	1	yes
ST42_NC_017518	105175	G	C	0	0	1	yes
ST42_NC_017518	105434	G	A	0	0	1	yes
ST42_NC_017518	105827	A	G	0	0	1	yes
ST42_NC_017518	105933	A	T	0	0	1	yes
ST42_NC_017518	106080	T	A	0	0	1	yes
ST42_NC_017518	106457	T	A	0	0	1	yes
ST42_NC_017518	106503	T	G	0	0	1	yes
ST42_NC_017518	106533	A	G	0	0	1	yes
ST42_NC_017518	106858	T	TA	0	1	0	yes
ST42_NC_017518	107020	G	T	0	0	1	yes
ST42_NC_017518	107382	G	T	0	0	1	yes
ST42_NC_017518	107864	T	C	0	0	1	yes
ST42_NC_017518	109569	T	G	0	0	1	yes
ST42_NC_017518	109586	A	C	0	0	1	yes
ST42_NC_017518	109733	G	T	0	0	1	yes
ST42_NC_017518	109787	A	C	0	0	1	yes
ST42_NC_017518	110115	G	T	0	0	1	yes
ST42_NC_017518	110156	C	G	0	0	1	yes
ST42_NC_017518	110190	G	A	0	0	1	yes
ST42_NC_017518	110299	A	ACT	0	1	0	yes
ST42_NC_017518	110765	C	A	0	0	1	yes
ST42_NC_017518	111233	G	A	0	0	1	yes
ST42_NC_017518	111744	G	A	0	0	1	yes
ST42_NC_017518	112249	A	T	0	0	1	yes
ST42_NC_017518	112447	T	A	0	0	1	yes
ST42_NC_017518	112703	T	C	0	0	1	yes
ST42_NC_017518	113348	A	T	0	0	1	yes
ST42_NC_017518	113370	C	T	0	0	1	yes
ST42_NC_017518	114153	GT	G	0	0	1	yes
ST42_NC_017518	114212	G	A	0	0	1	yes
ST42_NC_017518	114233	A	G	0	0	1	yes
ST42_NC_017518	114625	T	A	0	0	1	yes
ST42_NC_017518	115172	C	CG	1	0	0	yes
ST42_NC_017518	115213	G	T	0	0	1	yes
ST42_NC_017518	115373	G	T	0	0	1	yes
ST42_NC_017518	115510	A	G	0	0	1	yes
ST42_NC_017518	115636	G	T	0	0	1	yes
ST42_NC_017518	115729	G	C	0	0	1	yes
ST42_NC_017518	115781	A	C	0	0	1	yes
ST42_NC_017518	116063	G	C	0	0	1	yes
ST42_NC_017518	116128	T	C	0	0	1	yes
ST42_NC_017518	116773	C	T	0	0	1	yes
ST42_NC_017518	117324	C	G	0	0	1	yes
ST42_NC_017518	117630	A	C	0	0	1	yes
ST42_NC_017518	117723	T	C	0	0	1	yes
ST42_NC_017518	118429	G	A	0	0	1	yes
ST42_NC_017518	118454	A	T	0	0	1	yes
ST42_NC_017518	118546	C	A	0	0	1	yes
ST42_NC_017518	118615	G	A	0	0	1	yes
ST42_NC_017518	118834	C	G	0	0	1	yes
ST42_NC_017518	118896	A	T	0	0	1	yes
ST42_NC_017518	119081	A	G	0	0	1	yes
ST42_NC_017518	119929	C	G	0	0	1	yes
ST42_NC_017518	121080	C	G	0	0	1	yes
ST42_NC_017518	122233	G	C	0	0	1	yes
ST42_NC_017518	122325	G	C	0	0	1	yes
ST42_NC_017518	122409	T	A	0	0	1	yes
ST42_NC_017518	122423	G	C	0	0	1	yes
ST42_NC_017518	122903	G	A	0	0	1	yes
ST42_NC_017518	123110	G	A	0	0	1	yes
ST42_NC_017518	124118	G	A	0	0	1	yes
ST42_NC_017518	125010	C	G	0	0	1	yes
ST42_NC_017518	125193	C	G	0	0	1	yes
ST42_NC_017518	125387	T	G	0	0	1	yes
ST42_NC_017518	125949	G	C	0	0	1	yes
ST42_NC_017518	126512	G	C	0	0	1	yes
ST42_NC_017518	126573	C	G	0	0	1	yes
ST42_NC_017518	126880	G	C	0	0	1	yes
ST42_NC_017518	127976	AC	A	0	0	1	yes
ST42_NC_017518	128366	A	C	0	0	1	yes
ST42_NC_017518	128463	G	A	0	0	1	yes
ST42_NC_017518	128728	A	C	0	0	1	yes
ST42_NC_017518	128848	C	A	0	0	1	yes
ST42_NC_017518	129883	A	C	0	0	1	yes
ST42_NC_017518	130546	AT	A	0	0	1	yes
ST42_NC_017518	131930	C	T	0	0	1	yes
ST42_NC_017518	132291	T	C	0	0	1	yes
ST42_NC_017518	132385	C	T	0	0	1	yes
ST42_NC_017518	133633	A	T	0	0	1	yes
ST42_NC_017518	133781	C	T	0	1	0	yes
ST42_NC_017518	133934	G	C	0	0	1	yes
ST42_NC_017518	134615	C	T	0	1	0	yes
ST42_NC_017518	134633	C	T	0	1	0	yes
ST42_NC_017518	134675	C	T	0	1	0	yes
ST42_NC_017518	134702	G	A	0	1	0	yes
ST42_NC_017518	134707	T	A	0	0	1	yes
ST42_NC_017518	134801	C	T	1	0	0	yes
ST42_NC_017518	134813	T	G	0	0	1	yes
ST42_NC_017518	134950	C	T	1	0	0	yes
ST42_NC_017518	135625	G	A	1	0	0	yes
ST42_NC_017518	136299	T	G	1	0	0	yes
ST42_NC_017518	136606	T	C	1	0	0	yes
ST42_NC_017518	136787	T	C	1	0	0	yes
ST42_NC_017518	137109	T	C	0	0	1	yes
ST42_NC_017518	137169	T	C	0	0	1	yes
ST42_NC_017518	137379	C	T	1	0	0	yes
ST42_NC_017518	137475	T	C	1	0	0	yes
ST42_NC_017518	137523	T	G	0	0	1	yes
ST42_NC_017518	137965	T	G	0	0	1	yes
ST42_NC_017518	137993	T	A	0	0	1	yes
ST42_NC_017518	138068	G	A	0	0	1	yes
ST42_NC_017518	138069	T	C	1	0	0	yes
ST42_NC_017518	138150	C	T	1	0	0	yes
ST42_NC_017518	138308	A	G	1	0	0	yes
ST42_NC_017518	138312	C	T	1	0	0	yes
ST42_NC_017518	138350	G	A	1	0	0	yes
ST42_NC_017518	138371	T	C	1	0	0	yes
ST42_NC_017518	138387	A	G	1	0	0	yes
ST42_NC_017518	138434	G	A	1	0	0	yes
ST42_NC_017518	138440	A	G	1	0	0	yes
ST42_NC_017518	138449	T	A	0	0	1	yes
ST42_NC_017518	138514	T	C	1	0	0	yes
ST42_NC_017518	138519	A	G	1	0	0	yes
ST42_NC_017518	138609	T	A	0	0	1	yes
ST42_NC_017518	138613	A	G	0	0	1	yes
ST42_NC_017518	138909	C	T	1	0	0	yes
ST42_NC_017518	138972	T	C	1	0	0	yes
ST42_NC_017518	138987	C	T	1	0	0	yes
ST42_NC_017518	139014	C	T	1	0	0	yes
ST42_NC_017518	139093	G	A	1	0	0	yes
ST42_NC_017518	139094	G	A	1	0	0	yes
ST42_NC_017518	139178	G	A	1	0	0	yes
ST42_NC_017518	139260	T	A	0	0	1	yes
ST42_NC_017518	139332	T	C	1	0	0	yes
ST42_NC_017518	139448	T	G	0	0	1	yes
ST42_NC_017518	139461	C	T	1	0	0	yes
ST42_NC_017518	139471	T	C	1	0	0	yes
ST42_NC_017518	139497	C	T	1	0	0	yes
ST42_NC_017518	139639	T	C	1	0	0	yes
ST42_NC_017518	139747	G	A	1	0	0	yes
ST42_NC_017518	139749	T	TC	0	0	1	yes
ST42_NC_017518	139758	A	C	1	0	0	yes
ST42_NC_017518	139784	A	T	0	0	1	yes
ST42_NC_017518	139836	T	C	1	0	0	yes
ST42_NC_017518	139911	C	T	1	0	0	yes
ST42_NC_017518	139953	GA	G	0	1	0	yes
ST42_NC_017518	140145	C	A	1	0	0	yes
ST42_NC_017518	140151	C	T	1	0	0	yes
ST42_NC_017518	140157	A	G	1	0	0	yes
ST42_NC_017518	140317	A	G	1	0	0	yes
ST42_NC_017518	140535	C	T	1	0	0	yes
ST42_NC_017518	140565	G	C	1	0	0	yes
ST42_NC_017518	140568	T	C	1	0	0	yes
ST42_NC_017518	140593	T	C	1	0	0	yes
ST42_NC_017518	140651	C	G	0	0	1	yes
ST42_NC_017518	140721	T	C	0	0	1	yes
ST42_NC_017518	140742	T	G	0	0	1	yes
ST42_NC_017518	140778	T	C	1	0	0	yes
ST42_NC_017518	140784	T	C	1	0	0	yes
ST42_NC_017518	140835	A	C	1	0	0	yes
ST42_NC_017518	140841	C	T	1	0	0	yes
ST42_NC_017518	140850	A	G	1	0	0	yes
ST42_NC_017518	140859	C	T	1	0	0	yes
ST42_NC_017518	140874	T	C	1	0	0	yes
ST42_NC_017518	140880	T	C	1	0	0	yes
ST42_NC_017518	140886	C	T	1	0	0	yes
ST42_NC_017518	140913	C	T	1	0	0	yes
ST42_NC_017518	140952	T	C	1	0	0	yes
ST42_NC_017518	140969	T	G	0	0	1	yes
ST42_NC_017518	140973	A	C	1	0	0	yes
ST42_NC_017518	140991	T	C	1	0	0	yes
ST42_NC_017518	140994	T	C	1	0	0	yes
ST42_NC_017518	140997	T	C	1	0	0	yes
ST42_NC_017518	140999	A	T	0	0	1	yes
ST42_NC_017518	141000	C	T	1	0	0	yes
ST42_NC_017518	141093	G	A	1	0	0	yes
ST42_NC_017518	141108	C	T	1	0	0	yes
ST42_NC_017518	141114	C	T	1	0	0	yes
ST42_NC_017518	141129	T	A	1	0	0	yes
ST42_NC_017518	141132	C	T	1	0	0	yes
ST42_NC_017518	141163	T	C	1	0	0	yes
ST42_NC_017518	141171	C	T	1	0	0	yes
ST42_NC_017518	141183	T	C	1	0	0	yes
ST42_NC_017518	141198	G	A	1	0	0	yes
ST42_NC_017518	141204	G	T	1	0	0	yes
ST42_NC_017518	141207	G	T	1	0	0	yes
ST42_NC_017518	141220	T	C	1	0	0	yes
ST42_NC_017518	141240	A	T	0	0	1	yes
ST42_NC_017518	141303	C	T	0	1	0	yes
ST42_NC_017518	141330	T	C	1	0	0	yes
ST42_NC_017518	141333	T	C	1	0	0	yes
ST42_NC_017518	141348	C	T	1	0	0	yes
ST42_NC_017518	141351	C	T	1	0	0	yes
ST42_NC_017518	141462	A	G	1	0	0	yes
ST42_NC_017518	141471	T	C	1	0	0	yes
ST42_NC_017518	141474	T	C	1	0	0	yes
ST42_NC_017518	141477	T	C	1	0	0	yes
ST42_NC_017518	141492	T	C	1	0	0	yes
ST42_NC_017518	141501	C	T	1	0	0	yes
ST42_NC_017518	141507	T	C	1	0	0	yes
ST42_NC_017518	141510	T	G	1	0	0	yes
ST42_NC_017518	141520	T	C	1	0	0	yes
ST42_NC_017518	141565	A	G	1	0	0	yes
ST42_NC_017518	141567	C	T	1	0	0	yes
ST42_NC_017518	141585	G	A	1	0	0	yes
ST42_NC_017518	141604	G	T	1	0	0	yes
ST42_NC_017518	141636	C	T	1	0	0	yes
ST42_NC_017518	141642	A	G	1	0	0	yes
ST42_NC_017518	141645	C	T	1	0	0	yes
ST42_NC_017518	141648	A	G	1	0	0	yes
ST42_NC_017518	141681	A	G	1	0	0	yes
ST42_NC_017518	141682	T	C	1	0	0	yes
ST42_NC_017518	141690	C	G	1	0	0	yes
ST42_NC_017518	141771	T	G	1	0	0	yes
ST42_NC_017518	141810	C	T	1	0	0	yes
ST42_NC_017518	141825	G	T	1	0	0	yes
ST42_NC_017518	141858	A	G	1	0	0	yes
ST42_NC_017518	141915	G	T	0	0	1	yes
ST42_NC_017518	141918	A	G	1	0	0	yes
ST42_NC_017518	141936	G	A	1	0	0	yes
ST42_NC_017518	141939	T	C	1	0	0	yes
ST42_NC_017518	141979	T	C	1	0	0	yes
ST42_NC_017518	141987	G	A	1	0	0	yes
ST42_NC_017518	141998	G	A	1	0	0	yes
ST42_NC_017518	142035	T	C	1	0	0	yes
ST42_NC_017518	142036	G	A	1	0	0	yes
ST42_NC_017518	142037	C	G	1	0	0	yes
ST42_NC_017518	142044	T	A	1	0	0	yes
ST42_NC_017518	142063	C	T	1	0	0	yes
ST42_NC_017518	142068	C	T	1	0	0	yes
ST42_NC_017518	142086	T	C	1	0	0	yes
ST42_NC_017518	142144	C	T	1	0	0	yes
ST42_NC_017518	142158	T	C	1	0	0	yes
ST42_NC_017518	142161	G	A	1	0	0	yes
ST42_NC_017518	142182	A	G	1	0	0	yes
ST42_NC_017518	142203	T	C	1	0	0	yes
ST42_NC_017518	142224	T	G	0	0	1	yes
ST42_NC_017518	142353	G	A	1	0	0	yes
ST42_NC_017518	142362	G	A	1	0	0	yes
ST42_NC_017518	142374	C	T	1	0	0	yes
ST42_NC_017518	142383	C	T	1	0	0	yes
ST42_NC_017518	142444	C	T	1	0	0	yes
ST42_NC_017518	142506	C	T	1	0	0	yes
ST42_NC_017518	142545	C	T	1	0	0	yes
ST42_NC_017518	142548	G	A	1	0	0	yes
ST42_NC_017518	142566	C	T	1	0	0	yes
ST42_NC_017518	142618	A	G	1	0	0	yes
ST42_NC_017518	142640	G	A	1	0	0	yes
ST42_NC_017518	142656	T	C	1	0	0	yes
ST42_NC_017518	142662	C	G	0	0	1	yes
ST42_NC_017518	142705	A	G	1	0	0	yes
ST42_NC_017518	142836	T	C	1	0	0	yes
ST42_NC_017518	142890	C	T	1	0	0	yes
ST42_NC_017518	143085	T	C	1	0	0	yes
ST42_NC_017518	143148	G	C	0	0	1	yes
ST42_NC_017518	143178	C	T	1	0	0	yes
ST42_NC_017518	143184	G	A	1	0	0	yes
ST42_NC_017518	143301	T	C	1	0	0	yes
ST42_NC_017518	143320	GC	G	0	0	1	yes
ST42_NC_017518	143322	G	A	1	0	0	yes
ST42_NC_017518	143350	C	T	1	0	0	yes
ST42_NC_017518	143400	C	T	1	0	0	yes
ST42_NC_017518	143511	G	A	0	0	1	yes
ST42_NC_017518	143609	G	C	0	0	1	yes
ST42_NC_017518	143634	T	C	1	0	0	yes
ST42_NC_017518	143640	C	T	1	0	0	yes
ST42_NC_017518	143725	A	G	0	0	1	yes
ST42_NC_017518	143944	C	T	1	0	0	yes
ST42_NC_017518	143949	T	C	1	0	0	yes
ST42_NC_017518	143952	C	T	1	0	0	yes
ST42_NC_017518	144087	T	C	1	0	0	yes
ST42_NC_017518	144141	C	T	1	0	0	yes
ST42_NC_017518	144264	C	G	0	0	1	yes
ST42_NC_017518	144276	T	C	1	0	0	yes
ST42_NC_017518	144291	T	C	1	0	0	yes
ST42_NC_017518	144303	T	C	1	0	0	yes
ST42_NC_017518	144333	T	G	0	0	1	yes
ST42_NC_017518	144345	A	G	1	0	0	yes
ST42_NC_017518	144402	C	T	1	0	0	yes
ST42_NC_017518	144405	G	A	1	0	0	yes
ST42_NC_017518	144414	A	G	1	0	0	yes
ST42_NC_017518	144420	C	T	1	0	0	yes
ST42_NC_017518	144553	A	G	0	0	1	yes
ST42_NC_017518	144729	G	C	0	0	1	yes
ST42_NC_017518	144730	G	A	0	0	1	yes
ST42_NC_017518	144852	A	G	1	0	0	yes
ST42_NC_017518	144855	C	T	1	0	0	yes
ST42_NC_017518	144861	G	A	1	0	0	yes
ST42_NC_017518	144877	C	T	1	0	0	yes
ST42_NC_017518	144905	C	A	1	0	0	yes
ST42_NC_017518	144942	C	T	1	0	0	yes
ST42_NC_017518	144954	A	G	1	0	0	yes
ST42_NC_017518	144978	G	A	1	0	0	yes
ST42_NC_017518	144999	A	C	1	0	0	yes
ST42_NC_017518	145008	C	T	1	0	0	yes
ST42_NC_017518	145068	C	T	1	0	0	yes
ST42_NC_017518	145167	C	T	1	0	0	yes
ST42_NC_017518	145239	T	C	1	0	0	yes
ST42_NC_017518	145299	C	T	1	0	0	yes
ST42_NC_017518	145308	T	C	1	0	0	yes
ST42_NC_017518	145335	C	T	1	0	0	yes
ST42_NC_017518	145341	G	A	1	0	0	yes
ST42_NC_017518	145366	T	C	1	0	0	yes
ST42_NC_017518	145392	T	C	1	0	0	yes
ST42_NC_017518	145449	C	T	1	0	0	yes
ST42_NC_017518	145455	T	C	1	0	0	yes
ST42_NC_017518	145456	T	C	1	0	0	yes
ST42_NC_017518	145461	C	T	1	0	0	yes
ST42_NC_017518	145464	G	A	1	0	0	yes
ST42_NC_017518	145473	T	C	1	0	0	yes
ST42_NC_017518	145479	C	T	1	0	0	yes
ST42_NC_017518	145491	T	C	1	0	0	yes
ST42_NC_017518	145494	T	C	1	0	0	yes
ST42_NC_017518	145497	G	A	1	0	0	yes
ST42_NC_017518	145503	C	T	1	0	0	yes
ST42_NC_017518	145506	T	C	1	0	0	yes
ST42_NC_017518	145521	T	C	1	0	0	yes
ST42_NC_017518	145533	C	T	1	0	0	yes
ST42_NC_017518	145536	C	A	1	0	0	yes
ST42_NC_017518	145542	A	C	1	0	0	yes
ST42_NC_017518	145545	C	T	1	0	0	yes
ST42_NC_017518	145564	C	T	1	0	0	yes
ST42_NC_017518	145569	T	C	1	0	0	yes
ST42_NC_017518	145665	A	G	1	0	0	yes
ST42_NC_017518	145671	T	C	1	0	0	yes
ST42_NC_017518	145686	T	C	1	0	0	yes
ST42_NC_017518	145863	C	T	1	0	0	yes
ST42_NC_017518	145872	T	C	1	0	0	yes
ST42_NC_017518	145890	T	C	1	0	0	yes
ST42_NC_017518	145893	G	A	1	0	0	yes
ST42_NC_017518	145911	T	A	1	0	0	yes
ST42_NC_017518	145920	G	C	1	0	0	yes
ST42_NC_017518	146418	A	C	1	0	0	yes
ST42_NC_017518	146421	T	G	1	0	0	yes
ST42_NC_017518	146424	T	C	1	0	0	yes
ST42_NC_017518	146433	T	C	1	0	0	yes
ST42_NC_017518	146655	T	G	1	0	0	yes
ST42_NC_017518	146673	G	A	1	0	0	yes
ST42_NC_017518	146679	A	G	1	0	0	yes
ST42_NC_017518	146715	C	T	1	0	0	yes
ST42_NC_017518	146724	C	T	1	0	0	yes
ST42_NC_017518	146733	T	C	1	0	0	yes
ST42_NC_017518	146745	C	T	1	0	0	yes
ST42_NC_017518	146874	C	T	1	0	0	yes
ST42_NC_017518	146892	A	G	1	0	0	yes
ST42_NC_017518	146903	A	G	1	0	0	yes
ST42_NC_017518	146907	G	A	1	0	0	yes
ST42_NC_017518	146910	A	G	1	0	0	yes
ST42_NC_017518	146951	T	C	1	0	0	yes
ST42_NC_017518	146954	T	C	1	0	0	yes
ST42_NC_017518	147516	A	C	0	0	1	yes
ST42_NC_017518	147815	A	C	0	0	1	yes
ST42_NC_017518	147846	C	A	0	0	1	yes
ST42_NC_017518	148032	T	C	1	0	0	yes
ST42_NC_017518	148137	C	T	1	0	0	yes
ST42_NC_017518	148170	C	T	1	0	0	yes
ST42_NC_017518	148229	T	A	1	0	0	yes
ST42_NC_017518	148929	T	C	0	0	1	yes
ST42_NC_017518	149023	G	T	0	0	1	yes
ST42_NC_017518	149107	C	T	0	0	1	yes
ST42_NC_017518	149590	T	C	1	1	0	yes
ST42_NC_017518	149983	T	C	1	0	0	yes
ST42_NC_017518	150189	C	T	0	0	1	yes
ST42_NC_017518	150306	C	T	1	0	0	yes
ST42_NC_017518	150336	T	C	1	0	0	yes
ST42_NC_017518	150375	G	T	1	0	0	yes
ST42_NC_017518	150378	C	T	1	0	0	yes
ST42_NC_017518	150414	C	T	1	0	0	yes
ST42_NC_017518	150432	C	T	1	0	0	yes
ST42_NC_017518	150504	T	C	1	0	0	yes
ST42_NC_017518	150674	A	C	0	0	1	yes
ST42_NC_017518	151144	A	C	0	0	1	yes
ST42_NC_017518	151510	T	C	0	0	1	yes
ST42_NC_017518	152125	GA	G	0	1	0	yes
ST42_NC_017518	152333	G	A	0	0	1	yes
ST42_NC_017518	153028	T	G	0	0	1	yes
ST42_NC_017518	153529	A	T	0	0	1	yes
ST42_NC_017518	154028	G	C	0	0	1	yes
ST42_NC_017518	154745	T	G	0	0	1	yes
ST42_NC_017518	154810	C	A	0	0	1	yes
ST42_NC_017518	154819	C	T	0	0	1	yes
ST42_NC_017518	154833	TA	T	0	1	0	yes
ST42_NC_017518	155111	G	T	0	0	1	yes
ST42_NC_017518	155849	A	T	0	0	1	yes
ST42_NC_017518	155997	T	G	0	0	1	yes
ST42_NC_017518	156735	T	C	1	0	0	yes
ST42_NC_017518	157718	A	C	0	0	1	yes
ST42_NC_017518	158143	A	C	0	0	1	yes
ST42_NC_017518	158224	C	A	0	0	1	yes
ST42_NC_017518	158411	G	GA	1	0	0	yes
ST42_NC_017518	158736	G	C	0	0	1	yes
ST42_NC_017518	159476	G	T	0	0	1	yes
ST42_NC_017518	159584	G	A	0	0	1	yes
ST42_NC_017518	159876	T	A	0	0	1	yes
ST42_NC_017518	159902	C	T	0	0	1	yes
ST42_NC_017518	160463	A	G	0	1	0	yes
ST42_NC_017518	160976	T	A	0	0	1	yes
ST42_NC_017518	161692	C	T	0	0	1	yes
ST42_NC_017518	162492	A	T	0	0	1	yes
ST42_NC_017518	162590	G	A	0	0	1	yes
ST42_NC_017518	163185	T	C	0	0	1	yes
ST42_NC_017518	164489	T	A	0	0	1	yes
ST42_NC_017518	164526	T	G	0	0	1	yes
ST42_NC_017518	164540	G	T	0	0	1	yes
ST42_NC_017518	164893	T	G	0	0	1	yes
ST42_NC_017518	165079	CG	C	1	0	0	yes
ST42_NC_017518	165719	G	T	0	0	1	yes
ST42_NC_017518	166456	C	T	0	0	1	yes
ST42_NC_017518	166608	A	C	0	0	1	yes
ST42_NC_017518	167426	T	C	0	0	1	yes
ST42_NC_017518	168069	A	C	0	0	1	yes
ST42_NC_017518	168289	C	T	0	0	1	yes
ST42_NC_017518	168613	C	A	0	0	1	yes
ST42_NC_017518	169161	T	G	0	0	1	yes
ST42_NC_017518	169190	C	G	0	0	1	yes
ST42_NC_017518	169223	A	G	0	0	1	yes
ST42_NC_017518	169247	A	T	0	0	1	yes
ST42_NC_017518	169717	C	A	0	0	1	yes
ST42_NC_017518	169781	T	G	0	0	1	yes
ST42_NC_017518	170355	T	G	0	0	1	yes
ST42_NC_017518	170360	G	T	0	0	1	yes
ST42_NC_017518	170814	G	T	0	0	1	yes
ST42_NC_017518	171245	T	A	0	0	1	yes
ST42_NC_017518	172244	T	G	0	0	1	yes
ST42_NC_017518	172831	C	G	0	0	1	yes
ST42_NC_017518	173238	T	G	0	0	1	yes
ST42_NC_017518	173320	C	G	0	0	1	yes
ST42_NC_017518	173689	G	T	0	0	1	yes
ST42_NC_017518	173877	T	G	0	0	1	yes
ST42_NC_017518	174281	T	C	0	0	1	yes
ST42_NC_017518	174310	T	A	0	0	1	yes
ST42_NC_017518	174630	T	C	0	0	1	yes
ST42_NC_017518	174875	A	C	0	0	1	yes
ST42_NC_017518	175659	G	GGACTAGT	1	0	0	yes
ST42_NC_017518	176750	T	C	0	0	1	yes
ST42_NC_017518	176818	G	A	0	0	1	yes
ST42_NC_017518	177296	C	G	0	0	1	yes
ST42_NC_017518	177643	G	GC	1	0	0	yes
ST42_NC_017518	177783	C	A	0	0	1	yes
ST42_NC_017518	177891	T	A	0	0	1	yes
ST42_NC_017518	177929	T	C	0	0	1	yes
ST42_NC_017518	178633	G	T	0	0	1	yes
ST42_NC_017518	178941	T	G	0	0	1	yes
ST42_NC_017518	179647	T	C	0	0	1	yes
ST42_NC_017518	179905	G	A	0	0	1	yes
ST42_NC_017518	179926	A	G	0	0	1	yes
ST42_NC_017518	180184	G	C	0	0	1	yes
ST42_NC_017518	180405	C	G	0	0	1	yes
ST42_NC_017518	180462	C	T	0	0	1	yes
ST42_NC_017518	181735	C	T	0	0	1	yes
ST42_NC_017518	182119	A	T	0	0	1	yes
ST42_NC_017518	183440	G	C	0	0	1	yes
ST42_NC_017518	183574	A	T	0	0	1	yes
ST42_NC_017518	183630	G	GT	0	0	1	yes
ST42_NC_017518	184630	A	T	0	0	1	yes
ST42_NC_017518	184873	G	C	0	0	1	yes
ST42_NC_017518	184921	G	T	0	0	1	yes
ST42_NC_017518	186214	C	A	0	0	1	yes
ST42_NC_017518	186442	C	T	0	0	1	yes
ST42_NC_017518	186582	G	C	0	0	1	yes
ST42_NC_017518	186963	C	G	0	0	1	yes
ST42_NC_017518	187024	A	G	1	1	0	yes
ST42_NC_017518	187094	T	TTC	0	0	1	yes
ST42_NC_017518	187167	C	G	0	0	1	yes
ST42_NC_017518	187434	T	C	0	0	1	yes
ST42_NC_017518	187514	G	T	0	0	1	yes
ST42_NC_017518	188000	C	A	0	0	1	yes
ST42_NC_017518	188014	T	G	0	0	1	yes
ST42_NC_017518	188123	C	G	0	0	1	yes
ST42_NC_017518	188550	A	G	0	0	1	yes
ST42_NC_017518	188708	A	C	0	0	1	yes
ST42_NC_017518	189559	A	AG	0	0	1	yes
ST42_NC_017518	189664	T	C	0	0	1	yes
ST42_NC_017518	189817	A	C	0	0	1	yes
ST42_NC_017518	190526	C	T	0	0	1	yes
ST42_NC_017518	190970	G	A	0	0	1	yes
ST42_NC_017518	191110	C	A	0	0	1	yes
ST42_NC_017518	192271	T	C	0	0	1	yes
ST42_NC_017518	192298	G	A	0	0	1	yes
ST42_NC_017518	192595	T	G	0	0	1	yes
ST42_NC_017518	194571	C	T	0	0	1	yes
ST42_NC_017518	194608	C	G	0	0	1	yes
ST42_NC_017518	194983	G	C	0	0	1	yes
ST42_NC_017518	195102	CA	C	0	0	1	yes
ST42_NC_017518	195388	G	C	0	0	1	yes
ST42_NC_017518	195401	T	G	0	0	1	yes
ST42_NC_017518	195613	A	C	0	0	1	yes
ST42_NC_017518	195800	C	A	0	0	1	yes
ST42_NC_017518	196042	C	T	0	0	1	yes
ST42_NC_017518	196278	A	C	0	0	1	yes
ST42_NC_017518	196364	A	C	0	0	1	yes
ST42_NC_017518	196700	G	T	0	0	1	yes
ST42_NC_017518	197149	T	G	0	0	1	yes
ST42_NC_017518	197288	G	A	0	0	1	yes
ST42_NC_017518	197910	T	A	0	0	1	yes
ST42_NC_017518	198158	A	G	0	0	1	yes
ST42_NC_017518	198216	C	A	0	0	1	yes
ST42_NC_017518	198786	A	T	0	0	1	yes
ST42_NC_017518	198910	T	G	0	0	1	yes
ST42_NC_017518	200125	A	G	1	1	0	yes
ST42_NC_017518	200421	C	G	0	0	1	yes
ST42_NC_017518	200775	T	G	0	0	1	yes
ST42_NC_017518	201010	T	C	0	0	1	yes
ST42_NC_017518	201459	G	C	0	0	1	yes
ST42_NC_017518	202257	G	C	0	0	1	yes
ST42_NC_017518	202986	A	G	0	0	1	yes
ST42_NC_017518	204309	G	C	0	0	1	yes
ST42_NC_017518	205057	C	G	0	0	1	yes
ST42_NC_017518	205155	T	G	0	0	1	yes
ST42_NC_017518	205172	G	A	0	0	1	yes
ST42_NC_017518	205618	G	T	0	0	1	yes
ST42_NC_017518	206394	A	G	0	0	1	yes
ST42_NC_017518	206784	T	C	0	0	1	yes
ST42_NC_017518	206919	C	G	0	0	1	yes
ST42_NC_017518	207593	A	G	0	0	1	yes
ST42_NC_017518	207613	T	C	0	0	1	yes
ST42_NC_017518	207943	G	GC	0	0	1	yes
ST42_NC_017518	208406	A	G	0	0	1	yes
ST42_NC_017518	208472	A	T	0	0	1	yes
ST42_NC_017518	208633	G	T	0	0	1	yes
ST42_NC_017518	209356	GACA	G	0	0	1	yes
ST42_NC_017518	209545	A	C	0	0	1	yes
ST42_NC_017518	209581	G	C	0	0	1	yes
ST42_NC_017518	209694	C	T	0	0	1	yes
ST42_NC_017518	209835	C	T	0	0	1	yes
ST42_NC_017518	210291	C	A	0	0	1	yes
ST42_NC_017518	210473	T	C	0	0	1	yes
ST42_NC_017518	210521	T	C	0	0	1	yes
ST42_NC_017518	210567	A	T	0	0	1	yes
ST42_NC_017518	210833	T	C	1	1	0	yes
ST42_NC_017518	211050	C	G	0	0	1	yes
ST42_NC_017518	211298	T	A	0	0	1	yes
ST42_NC_017518	211465	G	T	0	0	1	yes
ST42_NC_017518	212326	T	A	0	0	1	yes
ST42_NC_017518	212329	T	C	0	0	1	yes
ST42_NC_017518	212522	G	T	0	0	1	yes
ST42_NC_017518	212890	C	G	0	0	1	yes
ST42_NC_017518	213050	A	G	0	0	1	yes
ST42_NC_017518	213307	T	G	0	0	1	yes
ST42_NC_017518	214368	G	C	0	0	1	yes
ST42_NC_017518	214481	A	T	0	0	1	yes
ST42_NC_017518	214755	C	A	0	0	1	yes
ST42_NC_017518	214991	G	C	0	0	1	yes
ST42_NC_017518	215767	G	A	0	0	1	yes
ST42_NC_017518	215837	C	G	0	0	1	yes
ST42_NC_017518	216702	C	A	0	0	1	yes
ST42_NC_017518	217001	A	G	0	0	1	yes
ST42_NC_017518	217420	T	C	0	0	1	yes
ST42_NC_017518	217521	G	GT	1	0	0	yes
ST42_NC_017518	217765	T	C	0	0	1	yes
ST42_NC_017518	218345	C	G	0	0	1	yes
ST42_NC_017518	218385	A	C	0	0	1	yes
ST42_NC_017518	218466	A	C	0	0	1	yes
ST42_NC_017518	218582	C	G	0	0	1	yes
ST42_NC_017518	219220	C	T	0	0	1	yes
ST42_NC_017518	219224	G	A	0	0	1	yes
ST42_NC_017518	219253	G	T	0	0	1	yes
ST42_NC_017518	219441	G	T	0	0	1	yes
ST42_NC_017518	220201	C	A	0	0	1	yes
ST42_NC_017518	220340	G	A	0	0	1	yes
ST42_NC_017518	221214	T	G	0	0	1	yes
ST42_NC_017518	221976	G	T	0	0	1	yes
ST42_NC_017518	222683	G	C	0	0	1	yes
ST42_NC_017518	222868	G	A	0	0	1	yes
ST42_NC_017518	223768	G	A	0	0	1	yes
ST42_NC_017518	224073	C	T	0	0	1	yes
ST42_NC_017518	224102	G	A	0	0	1	yes
ST42_NC_017518	225025	A	G	0	0	1	yes
ST42_NC_017518	225054	G	C	0	0	1	yes
ST42_NC_017518	225266	C	A	0	0	1	yes
ST42_NC_017518	225486	T	A	0	0	1	yes
ST42_NC_017518	225763	G	A	0	0	1	yes
ST42_NC_017518	226434	C	G	0	0	1	yes
ST42_NC_017518	227087	T	G	0	0	1	yes
ST42_NC_017518	227203	G	A	0	0	1	yes
ST42_NC_017518	228903	G	C	0	0	1	yes
ST42_NC_017518	230141	G	T	0	0	1	yes
ST42_NC_017518	230285	C	T	0	0	1	yes
ST42_NC_017518	230541	G	GA	0	0	1	yes
ST42_NC_017518	231195	A	G	0	0	1	yes
ST42_NC_017518	231252	T	G	0	0	1	yes
ST42_NC_017518	231664	G	C	0	0	1	yes
ST42_NC_017518	231739	C	T	0	0	1	yes
ST42_NC_017518	231981	A	T	0	0	1	yes
ST42_NC_017518	233119	T	C	0	0	1	yes
ST42_NC_017518	234199	C	T	0	0	1	yes
ST42_NC_017518	234572	T	C	0	0	1	yes
ST42_NC_017518	234635	C	A	0	0	1	yes
ST42_NC_017518	235346	C	G	0	0	1	yes
ST42_NC_017518	235750	G	C	0	0	1	yes
ST42_NC_017518	236762	G	A	0	0	1	yes
ST42_NC_017518	236787	G	T	0	0	1	yes
ST42_NC_017518	237265	C	A	0	0	1	yes
ST42_NC_017518	237498	A	G	0	0	1	yes
ST42_NC_017518	237990	G	T	0	0	1	yes
ST42_NC_017518	238095	A	T	0	0	1	yes
ST42_NC_017518	238844	C	T	0	0	1	yes
ST42_NC_017518	238886	G	T	0	0	1	yes
ST42_NC_017518	239246	A	G	0	0	1	yes
ST42_NC_017518	239595	A	G	0	0	1	yes
ST42_NC_017518	239725	C	CG	1	0	0	yes
ST42_NC_017518	240691	C	G	0	0	1	yes
ST42_NC_017518	242097	G	T	0	0	1	yes
ST42_NC_017518	242750	C	G	1	0	0	yes
ST42_NC_017518	242819	G	A	1	0	0	yes
ST42_NC_017518	242822	A	G	1	0	0	yes
ST42_NC_017518	242825	G	A	1	0	0	yes
ST42_NC_017518	242855	C	T	1	0	0	yes
ST42_NC_017518	242876	C	A	0	0	1	yes
ST42_NC_017518	242879	C	T	1	0	0	yes
ST42_NC_017518	242906	G	A	1	0	0	yes
ST42_NC_017518	242912	T	C	1	0	0	yes
ST42_NC_017518	242916	A	G	1	0	0	yes
ST42_NC_017518	242951	T	C	1	0	0	yes
ST42_NC_017518	242960	C	T	0	0	1	yes
ST42_NC_017518	242978	T	C	1	0	0	yes
ST42_NC_017518	242981	C	T	1	0	0	yes
ST42_NC_017518	243005	A	C	1	0	0	yes
ST42_NC_017518	243022	G	T	0	0	1	yes
ST42_NC_017518	243158	T	C	1	0	0	yes
ST42_NC_017518	243176	C	G	1	0	0	yes
ST42_NC_017518	243182	T	C	1	0	0	yes
ST42_NC_017518	243215	T	C	1	0	0	yes
ST42_NC_017518	243234	C	T	1	0	0	yes
ST42_NC_017518	243245	T	C	1	0	0	yes
ST42_NC_017518	243266	C	G	0	0	1	yes
ST42_NC_017518	243293	T	C	1	0	0	yes
ST42_NC_017518	243323	C	T	1	0	0	yes
ST42_NC_017518	243338	G	A	1	0	0	yes
ST42_NC_017518	243363	A	G	1	0	0	yes
ST42_NC_017518	243368	A	G	1	0	0	yes
ST42_NC_017518	243376	A	G	0	0	1	yes
ST42_NC_017518	243407	T	C	1	0	0	yes
ST42_NC_017518	243413	G	A	1	0	0	yes
ST42_NC_017518	243416	A	C	1	0	0	yes
ST42_NC_017518	243434	A	G	1	0	0	yes
ST42_NC_017518	243441	A	G	1	0	0	yes
ST42_NC_017518	243447	G	A	1	0	0	yes
ST42_NC_017518	243467	C	G	1	0	0	yes
ST42_NC_017518	243470	C	T	1	0	0	yes
ST42_NC_017518	243476	C	A	1	0	0	yes
ST42_NC_017518	243498	A	C	1	0	0	yes
ST42_NC_017518	243507	C	T	1	0	0	yes
ST42_NC_017518	243558	A	C	1	0	0	yes
ST42_NC_017518	243559	A	G	1	0	0	yes
ST42_NC_017518	243572	T	C	1	0	0	yes
ST42_NC_017518	243599	C	T	1	0	0	yes
ST42_NC_017518	243655	T	C	1	0	0	yes
ST42_NC_017518	243662	T	C	1	0	0	yes
ST42_NC_017518	243680	T	C	1	0	0	yes
ST42_NC_017518	243701	T	C	1	0	0	yes
ST42_NC_017518	243705	T	C	1	0	0	yes
ST42_NC_017518	243717	A	G	1	0	0	yes
ST42_NC_017518	243748	T	C	1	0	0	yes
ST42_NC_017518	243749	G	A	1	0	0	yes
ST42_NC_017518	243752	C	T	1	0	0	yes
ST42_NC_017518	243794	C	T	0	1	0	yes
ST42_NC_017518	243824	T	C	1	0	0	yes
ST42_NC_017518	243839	T	C	1	0	0	yes
ST42_NC_017518	243947	G	A	1	0	0	yes
ST42_NC_017518	243950	A	G	1	0	0	yes
ST42_NC_017518	244007	G	A	1	0	0	yes
ST42_NC_017518	244139	T	C	1	0	0	yes
ST42_NC_017518	244260	T	A	0	0	1	yes
ST42_NC_017518	244311	T	C	0	0	1	yes
ST42_NC_017518	245052	A	C	1	0	0	yes
ST42_NC_017518	245292	A	T	0	0	1	yes
ST42_NC_017518	245299	T	G	0	0	1	yes
ST42_NC_017518	245891	T	A	0	0	1	yes
ST42_NC_017518	246126	A	T	0	0	1	yes
ST42_NC_017518	246412	A	T	0	0	1	yes
ST42_NC_017518	246602	T	C	0	0	1	yes
ST42_NC_017518	247529	A	T	0	0	1	yes
ST42_NC_017518	247602	G	A	0	0	1	yes
ST42_NC_017518	247968	A	G	0	0	1	yes
ST42_NC_017518	248751	C	T	1	0	0	yes
ST42_NC_017518	248915	T	G	0	0	1	yes
ST42_NC_017518	248977	G	A	1	0	0	yes
ST42_NC_017518	249007	G	C	1	0	0	yes
ST42_NC_017518	249067	T	G	0	0	1	yes
ST42_NC_017518	249192	T	C	0	0	1	yes
ST42_NC_017518	249323	A	G	1	0	0	yes
ST42_NC_017518	249368	T	C	1	0	0	yes
ST42_NC_017518	249401	C	T	1	0	0	yes
ST42_NC_017518	249416	T	C	1	0	0	yes
ST42_NC_017518	249431	T	C	1	0	0	yes
ST42_NC_017518	249549	T	C	1	0	0	yes
ST42_NC_017518	249566	T	C	1	0	0	yes
ST42_NC_017518	249668	T	C	1	0	0	yes
ST42_NC_017518	249691	G	A	1	0	0	yes
ST42_NC_017518	249745	G	A	1	0	0	yes
ST42_NC_017518	249778	T	C	1	0	0	yes
ST42_NC_017518	249853	A	C	1	0	0	yes
ST42_NC_017518	249868	A	G	1	0	0	yes
ST42_NC_017518	249880	C	T	1	0	0	yes
ST42_NC_017518	249898	A	G	1	0	0	yes
ST42_NC_017518	249910	C	T	1	0	0	yes
ST42_NC_017518	249919	C	A	1	0	0	yes
ST42_NC_017518	249955	T	C	1	0	0	yes
ST42_NC_017518	249970	C	T	1	0	0	yes
ST42_NC_017518	250095	A	G	1	0	0	yes
ST42_NC_017518	250096	G	A	1	0	0	yes
ST42_NC_017518	250132	A	G	1	0	0	yes
ST42_NC_017518	250139	A	G	1	0	0	yes
ST42_NC_017518	250140	G	T	1	0	0	yes
ST42_NC_017518	250142	C	G	1	0	0	yes
ST42_NC_017518	250147	T	G	1	0	0	yes
ST42_NC_017518	250148	T	C	1	0	0	yes
ST42_NC_017518	250150	G	T	1	0	0	yes
ST42_NC_017518	250154	A	G	1	0	0	yes
ST42_NC_017518	250163	G	A	1	0	0	yes
ST42_NC_017518	250210	C	T	1	0	0	yes
ST42_NC_017518	250220	A	G	1	0	0	yes
ST42_NC_017518	250246	T	C	1	0	0	yes
ST42_NC_017518	250343	G	T	0	0	1	yes
ST42_NC_017518	250791	G	T	0	0	1	yes
ST42_NC_017518	251413	C	T	0	0	1	yes
ST42_NC_017518	251526	T	C	0	0	1	yes
ST42_NC_017518	251762	G	T	0	0	1	yes
ST42_NC_017518	252585	A	T	0	0	1	yes
ST42_NC_017518	252688	T	G	0	0	1	yes
ST42_NC_017518	253503	A	C	0	0	1	yes
ST42_NC_017518	253752	C	G	0	0	1	yes
ST42_NC_017518	254296	C	A	0	0	1	yes
ST42_NC_017518	254323	GGAG	G	0	1	0	yes
ST42_NC_017518	254768	T	C	0	0	1	yes
ST42_NC_017518	255540	A	AG	0	0	1	yes
ST42_NC_017518	255748	G	T	0	0	1	yes
ST42_NC_017518	256141	T	C	0	0	1	yes
ST42_NC_017518	256543	T	A	0	0	1	yes
ST42_NC_017518	257060	G	A	0	0	1	yes
ST42_NC_017518	257234	C	G	0	0	1	yes
ST42_NC_017518	257823	G	A	0	0	1	yes
ST42_NC_017518	258069	T	TG	1	0	0	yes
ST42_NC_017518	258303	G	A	0	0	1	yes
ST42_NC_017518	258319	C	G	0	0	1	yes
ST42_NC_017518	258980	A	G	0	0	1	yes
ST42_NC_017518	259147	C	A	0	0	1	yes
ST42_NC_017518	259793	C	T	0	0	1	yes
ST42_NC_017518	260414	T	A	0	0	1	yes
ST42_NC_017518	261840	A	C	0	0	1	yes
ST42_NC_017518	261843	G	A	0	0	1	yes
ST42_NC_017518	261880	T	A	0	0	1	yes
ST42_NC_017518	262803	A	T	0	0	1	yes
ST42_NC_017518	262945	T	TTGT	0	0	1	yes
ST42_NC_017518	263285	A	T	0	0	1	yes
ST42_NC_017518	263318	C	G	0	0	1	yes
ST42_NC_017518	263690	C	T	0	0	1	yes
ST42_NC_017518	264362	C	G	0	0	1	yes
ST42_NC_017518	264582	C	G	0	0	1	yes
ST42_NC_017518	265085	G	T	0	0	1	yes
ST42_NC_017518	265225	A	G	0	0	1	yes
ST42_NC_017518	265450	G	A	1	0	0	yes
ST42_NC_017518	265488	G	GA	0	1	0	yes
ST42_NC_017518	265702	G	T	0	0	1	yes
ST42_NC_017518	266690	T	C	0	0	1	yes
ST42_NC_017518	267346	C	A	0	0	1	yes
ST42_NC_017518	267909	G	C	0	0	1	yes
ST42_NC_017518	268994	G	C	0	0	1	yes
ST42_NC_017518	269041	C	T	0	0	1	yes
ST42_NC_017518	270062	G	A	0	0	1	yes
ST42_NC_017518	270208	T	C	0	0	1	yes
ST42_NC_017518	271072	T	A	0	0	1	yes
ST42_NC_017518	271834	A	T	0	0	1	yes
ST42_NC_017518	273023	T	A	0	0	1	yes
ST42_NC_017518	273361	T	C	0	0	1	yes
ST42_NC_017518	273563	T	C	0	0	1	yes
ST42_NC_017518	273829	G	C	0	0	1	yes
ST42_NC_017518	273934	C	G	0	0	1	yes
ST42_NC_017518	274069	G	T	0	0	1	yes
ST42_NC_017518	274805	G	C	0	0	1	yes
ST42_NC_017518	274873	G	C	0	0	1	yes
ST42_NC_017518	274933	C	T	0	0	1	yes
ST42_NC_017518	275244	T	C	0	0	1	yes
ST42_NC_017518	275289	A	T	0	0	1	yes
ST42_NC_017518	275948	A	T	0	0	1	yes
ST42_NC_017518	276522	G	A	0	0	1	yes
ST42_NC_017518	276810	C	A	0	0	1	yes
ST42_NC_017518	277201	A	C	0	0	1	yes
ST42_NC_017518	277708	G	T	0	0	1	yes
ST42_NC_017518	277930	G	T	0	0	1	yes
ST42_NC_017518	278867	G	C	0	0	1	yes
ST42_NC_017518	279026	C	G	0	0	1	yes
ST42_NC_017518	279153	A	C	0	0	1	yes
ST42_NC_017518	279406	C	A	0	0	1	yes
ST42_NC_017518	279584	T	G	0	0	1	yes
ST42_NC_017518	280543	T	G	0	0	1	yes
ST42_NC_017518	280906	G	C	0	0	1	yes
ST42_NC_017518	281345	A	C	0	0	1	yes
ST42_NC_017518	281824	A	C	0	0	1	yes
ST42_NC_017518	282237	C	T	0	0	1	yes
ST42_NC_017518	282328	A	T	0	0	1	yes
ST42_NC_017518	282653	G	A	0	0	1	yes
ST42_NC_017518	282974	G	C	0	0	1	yes
ST42_NC_017518	283779	T	C	0	0	1	yes
ST42_NC_017518	284104	T	A	0	0	1	yes
ST42_NC_017518	284427	C	T	0	0	1	yes
ST42_NC_017518	284522	G	T	0	0	1	yes
ST42_NC_017518	284870	G	T	0	0	1	yes
ST42_NC_017518	284961	A	T	0	0	1	yes
ST42_NC_017518	285630	G	C	0	0	1	yes
ST42_NC_017518	285765	C	T	0	0	1	yes
ST42_NC_017518	286436	C	A	0	0	1	yes
ST42_NC_017518	286489	G	C	0	0	1	yes
ST42_NC_017518	286628	A	T	0	0	1	yes
ST42_NC_017518	286874	G	T	0	0	1	yes
ST42_NC_017518	287430	C	A	0	0	1	yes
ST42_NC_017518	287643	G	A	0	0	1	yes
ST42_NC_017518	287708	G	A	0	0	1	yes
ST42_NC_017518	288144	A	T	0	0	1	yes
ST42_NC_017518	288729	A	G	0	0	1	yes
ST42_NC_017518	288752	T	C	0	0	1	yes
ST42_NC_017518	289719	C	G	0	0	1	yes
ST42_NC_017518	289949	GG	G	0	1	0	yes
ST42_NC_017518	290443	GG	G	1	0	0	yes
ST42_NC_017518	290454	A	G	0	0	1	yes
ST42_NC_017518	290927	G	GT	0	1	0	yes
ST42_NC_017518	291043	A	T	0	0	1	yes
ST42_NC_017518	291215	G	C	0	0	1	yes
ST42_NC_017518	291706	T	A	0	0	1	yes
ST42_NC_017518	291713	C	T	0	0	1	yes
ST42_NC_017518	292980	G	C	0	0	1	yes
ST42_NC_017518	294481	G	A	0	0	1	yes
ST42_NC_017518	294610	T	A	0	0	1	yes
ST42_NC_017518	294792	C	CCGAAT	1	0	0	yes
ST42_NC_017518	295032	C	A	0	0	1	yes
ST42_NC_017518	295057	A	G	0	0	1	yes
ST42_NC_017518	295369	T	C	0	0	1	yes
ST42_NC_017518	295491	G	A	0	0	1	yes
ST42_NC_017518	295893	A	G	0	0	1	yes
ST42_NC_017518	297625	C	T	1	0	0	yes
ST42_NC_017518	297928	G	C	0	0	1	yes
ST42_NC_017518	297975	C	G	0	0	1	yes
ST42_NC_017518	298159	C	T	0	0	1	yes
ST42_NC_017518	298631	A	G	0	0	1	yes
ST42_NC_017518	298651	G	T	0	0	1	yes
ST42_NC_017518	299663	C	A	0	0	1	yes
ST42_NC_017518	302070	T	C	0	0	1	yes
ST42_NC_017518	302250	A	C	0	0	1	yes
ST42_NC_017518	303886	A	T	0	0	1	yes
ST42_NC_017518	303901	G	C	0	0	1	yes
ST42_NC_017518	304199	A	T	0	0	1	yes
ST42_NC_017518	304798	G	T	0	0	1	yes
ST42_NC_017518	305401	T	G	0	0	1	yes
ST42_NC_017518	306227	C	G	0	0	1	yes
ST42_NC_017518	307141	T	A	0	0	1	yes
ST42_NC_017518	307142	T	A	0	0	1	yes
ST42_NC_017518	307338	G	A	0	0	1	yes
ST42_NC_017518	307923	T	G	0	0	1	yes
ST42_NC_017518	308341	T	C	0	0	1	yes
ST42_NC_017518	308876	G	C	0	0	1	yes
ST42_NC_017518	309095	T	G	0	0	1	yes
ST42_NC_017518	309109	G	C	0	0	1	yes
ST42_NC_017518	309321	A	G	0	0	1	yes
ST42_NC_017518	309577	C	T	0	0	1	yes
ST42_NC_017518	310123	A	T	1	1	0	yes
ST42_NC_017518	310193	C	A	0	0	1	yes
ST42_NC_017518	310267	C	T	1	1	0	yes
ST42_NC_017518	310297	T	C	1	1	0	yes
ST42_NC_017518	310303	A	G	1	1	0	yes
ST42_NC_017518	310317	A	C	1	1	0	yes
ST42_NC_017518	310350	A	G	0	0	1	yes
ST42_NC_017518	310387	A	T	1	1	0	yes
ST42_NC_017518	310736	G	C	0	0	1	yes
ST42_NC_017518	310788	C	T	0	0	1	yes
ST42_NC_017518	310847	T	C	1	0	0	yes
ST42_NC_017518	311227	G	A	0	0	1	yes
ST42_NC_017518	311723	G	T	0	0	1	yes
ST42_NC_017518	311835	C	T	1	1	0	yes
ST42_NC_017518	311932	C	T	1	1	0	yes
ST42_NC_017518	312102	G	A	1	1	0	yes
ST42_NC_017518	312127	T	C	1	1	0	yes
ST42_NC_017518	312522	AA	A	0	0	1	yes
ST42_NC_017518	312736	T	G	0	0	1	yes
ST42_NC_017518	312761	A	G	0	0	1	yes
ST42_NC_017518	313821	G	T	0	0	1	yes
ST42_NC_017518	314162	A	G	0	0	1	yes
ST42_NC_017518	314722	G	A	0	0	1	yes
ST42_NC_017518	314739	T	A	0	0	1	yes
ST42_NC_017518	315300	A	C	0	0	1	yes
ST42_NC_017518	316521	T	C	0	0	1	yes
ST42_NC_017518	316801	C	A	0	0	1	yes
ST42_NC_017518	317497	A	AT	1	0	0	yes
ST42_NC_017518	317512	A	C	0	0	1	yes
ST42_NC_017518	318156	GGG	G	1	0	0	yes
ST42_NC_017518	318159	C	G	0	0	1	yes
ST42_NC_017518	318304	A	C	0	0	1	yes
ST42_NC_017518	319286	G	C	0	0	1	yes
ST42_NC_017518	319326	A	G	0	0	1	yes
ST42_NC_017518	320098	A	G	0	0	1	yes
ST42_NC_017518	320534	A	G	0	1	0	yes
ST42_NC_017518	320921	AT	A	0	0	1	yes
ST42_NC_017518	321851	G	C	0	0	1	yes
ST42_NC_017518	322116	T	G	0	0	1	yes
ST42_NC_017518	322217	G	A	0	0	1	yes
ST42_NC_017518	322571	G	A	0	0	1	yes
ST42_NC_017518	323195	T	C	0	0	1	yes
ST42_NC_017518	323390	T	A	0	0	1	yes
ST42_NC_017518	323959	T	G	0	0	1	yes
ST42_NC_017518	324107	A	T	0	0	1	yes
ST42_NC_017518	324349	G	A	0	0	1	yes
ST42_NC_017518	324378	T	G	0	0	1	yes
ST42_NC_017518	325507	C	G	0	0	1	yes
ST42_NC_017518	326954	T	A	0	0	1	yes
ST42_NC_017518	327102	C	G	0	0	1	yes
ST42_NC_017518	327817	G	T	0	0	1	yes
ST42_NC_017518	328174	C	G	0	0	1	yes
ST42_NC_017518	328249	C	G	0	0	1	yes
ST42_NC_017518	328276	G	T	0	0	1	yes
ST42_NC_017518	328367	A	T	0	0	1	yes
ST42_NC_017518	328787	G	C	0	0	1	yes
ST42_NC_017518	328951	A	G	0	0	1	yes
ST42_NC_017518	329121	A	C	0	0	1	yes
ST42_NC_017518	329700	T	A	0	0	1	yes
ST42_NC_017518	330357	G	C	0	0	1	yes
ST42_NC_017518	330539	C	G	0	0	1	yes
ST42_NC_017518	330878	C	T	0	1	0	yes
ST42_NC_017518	331725	C	A	0	0	1	yes
ST42_NC_017518	333106	C	G	0	0	1	yes
ST42_NC_017518	333312	A	G	0	0	1	yes
ST42_NC_017518	333574	A	T	0	0	1	yes
ST42_NC_017518	333646	C	G	0	0	1	yes
ST42_NC_017518	333984	G	C	0	0	1	yes
ST42_NC_017518	334716	A	G	0	0	1	yes
ST42_NC_017518	334797	C	G	0	0	1	yes
ST42_NC_017518	335216	A	G	0	0	1	yes
ST42_NC_017518	335629	G	A	0	0	1	yes
ST42_NC_017518	335701	C	T	0	0	1	yes
ST42_NC_017518	335977	G	C	0	0	1	yes
ST42_NC_017518	336851	T	A	0	0	1	yes
ST42_NC_017518	337344	C	G	0	0	1	yes
ST42_NC_017518	338881	C	A	0	0	1	yes
ST42_NC_017518	339555	C	T	1	0	0	yes
ST42_NC_017518	339694	G	T	0	0	1	yes
ST42_NC_017518	339831	G	A	0	0	1	yes
ST42_NC_017518	339878	T	G	0	0	1	yes
ST42_NC_017518	339886	G	A	0	0	1	yes
ST42_NC_017518	340487	T	C	1	0	0	yes
ST42_NC_017518	340489	A	G	1	0	0	yes
ST42_NC_017518	340555	A	G	1	0	0	yes
ST42_NC_017518	340584	T	C	1	0	0	yes
ST42_NC_017518	340619	C	T	1	0	0	yes
ST42_NC_017518	340648	C	A	1	0	0	yes
ST42_NC_017518	340703	C	T	1	0	0	yes
ST42_NC_017518	340708	A	G	1	0	0	yes
ST42_NC_017518	340945	T	A	1	0	0	yes
ST42_NC_017518	340948	A	G	1	0	0	yes
ST42_NC_017518	340970	T	A	0	0	1	yes
ST42_NC_017518	341025	T	C	1	0	0	yes
ST42_NC_017518	341038	G	A	1	0	0	yes
ST42_NC_017518	341059	T	G	1	0	0	yes
ST42_NC_017518	341084	T	C	1	0	0	yes
ST42_NC_017518	341110	T	A	0	0	1	yes
ST42_NC_017518	341136	T	A	0	0	1	yes
ST42_NC_017518	341201	T	C	1	0	0	yes
ST42_NC_017518	341264	C	T	1	0	0	yes
ST42_NC_017518	341273	G	A	1	0	0	yes
ST42_NC_017518	341278	G	A	1	0	0	yes
ST42_NC_017518	341600	A	G	1	0	0	yes
ST42_NC_017518	341741	G	A	1	0	0	yes
ST42_NC_017518	341840	G	A	1	0	0	yes
ST42_NC_017518	341844	C	T	1	0	0	yes
ST42_NC_017518	341845	G	C	1	0	0	yes
ST42_NC_017518	341870	T	C	1	0	0	yes
ST42_NC_017518	341876	G	A	1	0	0	yes
ST42_NC_017518	342101	G	T	1	0	0	yes
ST42_NC_017518	342119	T	G	1	0	0	yes
ST42_NC_017518	342122	T	G	1	0	0	yes
ST42_NC_017518	342203	G	A	1	0	0	yes
ST42_NC_017518	342260	T	C	1	0	0	yes
ST42_NC_017518	342353	G	T	1	0	0	yes
ST42_NC_017518	342543	C	T	1	0	0	yes
ST42_NC_017518	342663	C	T	1	0	0	yes
ST42_NC_017518	342762	C	G	1	0	0	yes
ST42_NC_017518	342768	A	G	1	0	0	yes
ST42_NC_017518	342819	A	G	1	0	0	yes
ST42_NC_017518	342822	G	A	1	0	0	yes
ST42_NC_017518	342840	T	C	1	0	0	yes
ST42_NC_017518	342873	T	C	1	0	0	yes
ST42_NC_017518	342876	A	C	1	0	0	yes
ST42_NC_017518	342900	A	G	1	0	0	yes
ST42_NC_017518	342903	C	T	1	0	0	yes
ST42_NC_017518	342909	G	A	1	0	0	yes
ST42_NC_017518	342924	C	T	1	0	0	yes
ST42_NC_017518	342963	A	G	1	0	0	yes
ST42_NC_017518	342969	A	G	1	0	0	yes
ST42_NC_017518	342984	T	C	1	0	0	yes
ST42_NC_017518	342995	A	G	1	0	0	yes
ST42_NC_017518	342996	G	A	1	0	0	yes
ST42_NC_017518	343149	A	T	1	0	0	yes
ST42_NC_017518	343155	G	A	1	0	0	yes
ST42_NC_017518	343158	A	G	1	0	0	yes
ST42_NC_017518	343320	G	T	1	0	0	yes
ST42_NC_017518	343323	A	G	1	0	0	yes
ST42_NC_017518	343347	G	A	1	0	0	yes
ST42_NC_017518	343358	G	A	1	0	0	yes
ST42_NC_017518	343631	CAG	C	1	0	0	yes
ST42_NC_017518	343786	AG	A	0	0	1	yes
ST42_NC_017518	344010	G	A	1	0	0	yes
ST42_NC_017518	344034	T	C	1	0	0	yes
ST42_NC_017518	344040	G	A	1	0	0	yes
ST42_NC_017518	344052	C	T	1	0	0	yes
ST42_NC_017518	344055	G	C	1	0	0	yes
ST42_NC_017518	344058	C	T	1	0	0	yes
ST42_NC_017518	344059	G	T	1	0	0	yes
ST42_NC_017518	344064	A	G	1	0	0	yes
ST42_NC_017518	344103	C	T	1	0	0	yes
ST42_NC_017518	344109	G	A	1	0	0	yes
ST42_NC_017518	344211	A	G	1	0	0	yes
ST42_NC_017518	344214	A	G	1	0	0	yes
ST42_NC_017518	344223	A	G	1	0	0	yes
ST42_NC_017518	344241	G	A	1	0	0	yes
ST42_NC_017518	344245	A	G	1	0	0	yes
ST42_NC_017518	344247	C	T	1	0	0	yes
ST42_NC_017518	344250	T	C	1	0	0	yes
ST42_NC_017518	344251	G	A	1	0	0	yes
ST42_NC_017518	344276	T	C	1	0	0	yes
ST42_NC_017518	344277	A	G	1	0	0	yes
ST42_NC_017518	344292	A	G	1	0	0	yes
ST42_NC_017518	344340	C	T	1	0	0	yes
ST42_NC_017518	344358	G	A	1	0	0	yes
ST42_NC_017518	344376	C	A	1	0	0	yes
ST42_NC_017518	344478	A	G	1	0	0	yes
ST42_NC_017518	344481	C	G	1	0	0	yes
ST42_NC_017518	344501	G	A	1	0	0	yes
ST42_NC_017518	344523	A	G	1	0	0	yes
ST42_NC_017518	344536	C	T	1	0	0	yes
ST42_NC_017518	344541	A	G	1	0	0	yes
ST42_NC_017518	344543	T	G	1	0	0	yes
ST42_NC_017518	344592	C	T	1	0	0	yes
ST42_NC_017518	344604	G	A	1	0	0	yes
ST42_NC_017518	344634	A	G	1	0	0	yes
ST42_NC_017518	344654	C	T	1	0	0	yes
ST42_NC_017518	344655	A	G	1	0	0	yes
ST42_NC_017518	344666	A	C	1	0	0	yes
ST42_NC_017518	344694	G	A	1	0	0	yes
ST42_NC_017518	344701	C	T	1	0	0	yes
ST42_NC_017518	344709	C	T	1	0	0	yes
ST42_NC_017518	344712	G	A	1	0	0	yes
ST42_NC_017518	344718	T	C	1	0	0	yes
ST42_NC_017518	344762	C	T	1	0	0	yes
ST42_NC_017518	344778	C	G	0	0	1	yes
ST42_NC_017518	344867	A	G	1	0	0	yes
ST42_NC_017518	344870	T	C	1	0	0	yes
ST42_NC_017518	344901	G	C	1	0	0	yes
ST42_NC_017518	344968	T	C	1	0	0	yes
ST42_NC_017518	345036	C	T	1	0	0	yes
ST42_NC_017518	345066	T	C	1	0	0	yes
ST42_NC_017518	345067	G	C	0	0	1	yes
ST42_NC_017518	345069	A	G	1	0	0	yes
ST42_NC_017518	345117	A	G	1	0	0	yes
ST42_NC_017518	345249	T	C	1	0	0	yes
ST42_NC_017518	345252	T	C	1	0	0	yes
ST42_NC_017518	345261	G	A	1	0	0	yes
ST42_NC_017518	345291	T	G	1	0	0	yes
ST42_NC_017518	345318	A	G	1	0	0	yes
ST42_NC_017518	345324	G	C	1	0	0	yes
ST42_NC_017518	345327	G	A	1	0	0	yes
ST42_NC_017518	345345	T	C	1	0	0	yes
ST42_NC_017518	345347	A	G	1	0	0	yes
ST42_NC_017518	345348	A	C	1	0	0	yes
ST42_NC_017518	345354	A	G	1	0	0	yes
ST42_NC_017518	345356	C	A	1	0	0	yes
ST42_NC_017518	345360	A	G	1	0	0	yes
ST42_NC_017518	345363	G	T	1	0	0	yes
ST42_NC_017518	345369	T	C	1	0	0	yes
ST42_NC_017518	345378	G	A	1	0	0	yes
ST42_NC_017518	345379	G	T	1	0	0	yes
ST42_NC_017518	345390	A	C	1	0	0	yes
ST42_NC_017518	345392	GCT	G	1	0	0	yes
ST42_NC_017518	345395	G	T	0	0	1	yes
ST42_NC_017518	345403	T	C	1	0	0	yes
ST42_NC_017518	345408	G	A	0	0	1	yes
ST42_NC_017518	345423	G	C	1	0	0	yes
ST42_NC_017518	345453	G	A	1	0	0	yes
ST42_NC_017518	345471	C	T	1	0	0	yes
ST42_NC_017518	345507	C	T	1	0	0	yes
ST42_NC_017518	345516	C	T	1	0	0	yes
ST42_NC_017518	345582	T	C	1	0	0	yes
ST42_NC_017518	345822	C	T	1	0	0	yes
ST42_NC_017518	345945	C	T	1	0	0	yes
ST42_NC_017518	345963	G	A	1	0	0	yes
ST42_NC_017518	346062	T	C	1	0	0	yes
ST42_NC_017518	346063	T	C	1	0	0	yes
ST42_NC_017518	346068	T	C	1	0	0	yes
ST42_NC_017518	346071	C	T	1	0	0	yes
ST42_NC_017518	346074	G	A	1	0	0	yes
ST42_NC_017518	346107	A	G	1	0	0	yes
ST42_NC_017518	346203	G	T	1	0	0	yes
ST42_NC_017518	346727	T	A	0	0	1	yes
ST42_NC_017518	347023	G	A	1	0	0	yes
ST42_NC_017518	347053	T	C	1	0	0	yes
ST42_NC_017518	347083	A	G	1	0	0	yes
ST42_NC_017518	347278	G	A	0	0	1	yes
ST42_NC_017518	347336	T	C	1	0	0	yes
ST42_NC_017518	347339	G	C	1	0	0	yes
ST42_NC_017518	347342	G	A	1	0	0	yes
ST42_NC_017518	347349	G	T	1	0	0	yes
ST42_NC_017518	347353	G	T	1	0	0	yes
ST42_NC_017518	347354	A	C	1	0	0	yes
ST42_NC_017518	347358	A	G	1	0	0	yes
ST42_NC_017518	347364	A	G	1	0	0	yes
ST42_NC_017518	347373	G	T	1	0	0	yes
ST42_NC_017518	347374	G	T	1	0	0	yes
ST42_NC_017518	347375	T	C	1	0	0	yes
ST42_NC_017518	347487	T	C	1	0	0	yes
ST42_NC_017518	347494	A	G	1	0	0	yes
ST42_NC_017518	347508	C	T	1	0	0	yes
ST42_NC_017518	347523	C	G	1	0	0	yes
ST42_NC_017518	347527	C	T	1	0	0	yes
ST42_NC_017518	347528	G	T	1	0	0	yes
ST42_NC_017518	347529	G	T	1	0	0	yes
ST42_NC_017518	347530	C	T	1	0	0	yes
ST42_NC_017518	347535	G	A	1	0	0	yes
ST42_NC_017518	347538	T	C	1	0	0	yes
ST42_NC_017518	347543	T	G	0	0	1	yes
ST42_NC_017518	347547	G	C	1	0	0	yes
ST42_NC_017518	347556	A	G	1	0	0	yes
ST42_NC_017518	347565	G	A	1	0	0	yes
ST42_NC_017518	347609	G	T	1	0	0	yes
ST42_NC_017518	347610	C	T	1	0	0	yes
ST42_NC_017518	347625	G	C	1	0	0	yes
ST42_NC_017518	347658	A	G	1	0	0	yes
ST42_NC_017518	347670	G	A	1	0	0	yes
ST42_NC_017518	347681	C	A	1	0	0	yes
ST42_NC_017518	347684	A	G	1	0	0	yes
ST42_NC_017518	347722	A	C	0	0	1	yes
ST42_NC_017518	347763	A	G	1	0	0	yes
ST42_NC_017518	347766	G	A	1	0	0	yes
ST42_NC_017518	347778	G	C	1	0	0	yes
ST42_NC_017518	347796	G	A	1	0	0	yes
ST42_NC_017518	347835	C	G	1	0	0	yes
ST42_NC_017518	347841	T	G	1	0	0	yes
ST42_NC_017518	347842	T	C	1	0	0	yes
ST42_NC_017518	347938	A	C	0	0	1	yes
ST42_NC_017518	347955	A	G	1	0	0	yes
ST42_NC_017518	348237	C	T	1	0	0	yes
ST42_NC_017518	348268	C	T	1	0	0	yes
ST42_NC_017518	348284	A	G	1	0	0	yes
ST42_NC_017518	348286	G	T	1	0	0	yes
ST42_NC_017518	348287	T	G	1	0	0	yes
ST42_NC_017518	348298	C	G	1	0	0	yes
ST42_NC_017518	348299	G	C	1	0	0	yes
ST42_NC_017518	348305	A	G	1	0	0	yes
ST42_NC_017518	348413	A	G	1	0	0	yes
ST42_NC_017518	348437	T	G	0	0	1	yes
ST42_NC_017518	348461	C	G	1	0	0	yes
ST42_NC_017518	348472	C	T	1	0	0	yes
ST42_NC_017518	348507	A	G	1	0	0	yes
ST42_NC_017518	348508	C	T	1	0	0	yes
ST42_NC_017518	348536	G	A	1	0	0	yes
ST42_NC_017518	348537	G	A	1	0	0	yes
ST42_NC_017518	348538	C	A	1	0	0	yes
ST42_NC_017518	348617	G	C	1	0	0	yes
ST42_NC_017518	348635	G	A	1	0	0	yes
ST42_NC_017518	348683	A	G	1	0	0	yes
ST42_NC_017518	348705	T	G	1	0	0	yes
ST42_NC_017518	348707	A	G	1	0	0	yes
ST42_NC_017518	348715	C	G	1	0	0	yes
ST42_NC_017518	348720	C	T	1	0	0	yes
ST42_NC_017518	348730	T	G	1	0	0	yes
ST42_NC_017518	348731	G	C	1	0	0	yes
ST42_NC_017518	348740	T	G	1	0	0	yes
ST42_NC_017518	348741	T	C	1	0	0	yes
ST42_NC_017518	348745	T	C	1	0	0	yes
ST42_NC_017518	348749	G	A	1	0	0	yes
ST42_NC_017518	348792	A	G	1	0	0	yes
ST42_NC_017518	348796	A	G	1	0	0	yes
ST42_NC_017518	348946	G	A	1	0	0	yes
ST42_NC_017518	349711	G	A	0	0	1	yes
ST42_NC_017518	350321	C	G	0	0	1	yes
ST42_NC_017518	350521	G	C	0	0	1	yes
ST42_NC_017518	351113	A	T	0	0	1	yes
ST42_NC_017518	351381	G	T	0	0	1	yes
ST42_NC_017518	351704	A	T	0	0	1	yes
ST42_NC_017518	352409	G	A	0	0	1	yes
ST42_NC_017518	353343	A	G	0	0	1	yes
ST42_NC_017518	353408	A	C	0	0	1	yes
ST42_NC_017518	353458	C	T	0	0	1	yes
ST42_NC_017518	354077	G	A	0	0	1	yes
ST42_NC_017518	354497	G	C	0	0	1	yes
ST42_NC_017518	355007	A	G	0	0	1	yes
ST42_NC_017518	355722	G	A	0	0	1	yes
ST42_NC_017518	356075	T	G	0	0	1	yes
ST42_NC_017518	356213	C	T	0	0	1	yes
ST42_NC_017518	356343	T	G	0	0	1	yes
ST42_NC_017518	356727	C	G	0	0	1	yes
ST42_NC_017518	357237	G	T	0	0	1	yes
ST42_NC_017518	357415	G	C	0	0	1	yes
ST42_NC_017518	357491	GTTCGATG	G	0	1	0	yes
ST42_NC_017518	357806	A	T	0	0	1	yes
ST42_NC_017518	358190	C	T	0	0	1	yes
ST42_NC_017518	358663	G	T	0	0	1	yes
ST42_NC_017518	358965	A	T	0	0	1	yes
ST42_NC_017518	359914	G	C	0	0	1	yes
ST42_NC_017518	360091	A	G	0	0	1	yes
ST42_NC_017518	360158	T	A	0	0	1	yes
ST42_NC_017518	360420	T	A	0	0	1	yes
ST42_NC_017518	362279	C	G	0	0	1	yes
ST42_NC_017518	362884	A	G	0	0	1	yes
ST42_NC_017518	362913	C	T	1	0	0	yes
ST42_NC_017518	363103	G	A	0	0	1	yes
ST42_NC_017518	363124	G	T	0	0	1	yes
ST42_NC_017518	364239	T	C	0	0	1	yes
ST42_NC_017518	364282	T	C	0	0	1	yes
ST42_NC_017518	364629	TTAAGC	T	0	0	1	yes
ST42_NC_017518	365727	T	C	0	0	1	yes
ST42_NC_017518	365755	G	C	0	0	1	yes
ST42_NC_017518	366521	T	A	0	0	1	yes
ST42_NC_017518	366920	G	T	0	0	1	yes
ST42_NC_017518	367101	T	A	0	0	1	yes
ST42_NC_017518	367777	G	C	0	0	1	yes
ST42_NC_017518	368074	G	C	0	0	1	yes
ST42_NC_017518	368288	C	T	0	0	1	yes
ST42_NC_017518	368457	G	T	0	0	1	yes
ST42_NC_017518	369354	C	A	0	0	1	yes
ST42_NC_017518	369614	C	A	0	0	1	yes
ST42_NC_017518	369700	T	C	0	0	1	yes
ST42_NC_017518	371070	A	C	0	0	1	yes
ST42_NC_017518	371164	T	G	0	0	1	yes
ST42_NC_017518	372289	C	G	0	0	1	yes
ST42_NC_017518	372723	A	G	0	0	1	yes
ST42_NC_017518	372775	C	T	0	0	1	yes
ST42_NC_017518	373394	A	G	0	0	1	yes
ST42_NC_017518	373754	C	G	0	0	1	yes
ST42_NC_017518	373964	A	G	0	0	1	yes
ST42_NC_017518	374113	A	AC	0	0	1	yes
ST42_NC_017518	374150	A	T	0	0	1	yes
ST42_NC_017518	374726	A	G	0	0	1	yes
ST42_NC_017518	375048	A	G	0	0	1	yes
ST42_NC_017518	375115	T	G	1	1	0	yes
ST42_NC_017518	375514	T	A	0	0	1	yes
ST42_NC_017518	376790	A	G	1	1	0	yes
ST42_NC_017518	377096	C	G	0	0	1	yes
ST42_NC_017518	377901	G	C	0	0	1	yes
ST42_NC_017518	378158	C	A	0	0	1	yes
ST42_NC_017518	379122	G	T	0	0	1	yes
ST42_NC_017518	379835	A	T	0	0	1	yes
ST42_NC_017518	380110	T	C	0	0	1	yes
ST42_NC_017518	380857	TTT	T	0	0	1	yes
ST42_NC_017518	381044	T	G	0	0	1	yes
ST42_NC_017518	381074	T	A	0	0	1	yes
ST42_NC_017518	381392	G	T	0	0	1	yes
ST42_NC_017518	381424	C	T	0	0	1	yes
ST42_NC_017518	381473	T	A	0	0	1	yes
ST42_NC_017518	382084	C	G	0	0	1	yes
ST42_NC_017518	382248	G	C	0	0	1	yes
ST42_NC_017518	382433	G	T	0	0	1	yes
ST42_NC_017518	382786	C	T	0	0	1	yes
ST42_NC_017518	383211	A	G	0	0	1	yes
ST42_NC_017518	383861	C	G	0	0	1	yes
ST42_NC_017518	384379	T	TCCTCAGGAGCC	0	1	0	yes
ST42_NC_017518	384462	C	A	0	0	1	yes
ST42_NC_017518	384640	T	C	0	0	1	yes
ST42_NC_017518	384815	C	T	0	0	1	yes
ST42_NC_017518	384867	A	G	0	0	1	yes
ST42_NC_017518	385212	G	A	0	0	1	yes
ST42_NC_017518	385631	C	G	0	0	1	yes
ST42_NC_017518	385859	T	G	0	0	1	yes
ST42_NC_017518	385895	C	G	0	0	1	yes
ST42_NC_017518	386527	T	A	0	0	1	yes
ST42_NC_017518	387859	C	G	0	0	1	yes
ST42_NC_017518	388550	C	G	0	0	1	yes
ST42_NC_017518	390072	C	G	0	0	1	yes
ST42_NC_017518	390161	C	T	0	0	1	yes
ST42_NC_017518	390668	G	C	0	0	1	yes
ST42_NC_017518	390678	G	C	0	0	1	yes
ST42_NC_017518	390947	T	A	0	0	1	yes
ST42_NC_017518	391221	G	A	0	0	1	yes
ST42_NC_017518	391277	A	C	0	0	1	yes
ST42_NC_017518	391738	T	A	0	0	1	yes
ST42_NC_017518	392001	C	T	0	0	1	yes
ST42_NC_017518	392112	A	C	0	0	1	yes
ST42_NC_017518	392328	C	T	0	0	1	yes
ST42_NC_017518	393093	T	C	0	0	1	yes
ST42_NC_017518	393504	T	G	0	0	1	yes
ST42_NC_017518	393966	T	C	0	0	1	yes
ST42_NC_017518	394141	G	A	0	0	1	yes
ST42_NC_017518	394695	C	A	0	0	1	yes
ST42_NC_017518	394749	T	C	0	0	1	yes
ST42_NC_017518	394787	GTACAT	G	0	0	1	yes
ST42_NC_017518	395049	T	C	0	0	1	yes
ST42_NC_017518	396604	A	T	0	0	1	yes
ST42_NC_017518	396841	G	C	0	0	1	yes
ST42_NC_017518	396959	A	T	0	0	1	yes
ST42_NC_017518	397560	C	G	0	0	1	yes
ST42_NC_017518	397617	C	A	0	0	1	yes
ST42_NC_017518	397762	T	G	0	0	1	yes
ST42_NC_017518	398574	G	T	0	0	1	yes
ST42_NC_017518	398625	T	G	0	0	1	yes
ST42_NC_017518	398978	G	C	0	0	1	yes
ST42_NC_017518	399106	T	A	0	0	1	yes
ST42_NC_017518	399266	G	T	0	0	1	yes
ST42_NC_017518	399745	A	G	0	0	1	yes
ST42_NC_017518	400321	T	G	0	0	1	yes
ST42_NC_017518	400362	A	G	0	0	1	yes
ST42_NC_017518	400637	G	A	0	0	1	yes
ST42_NC_017518	401264	T	G	0	0	1	yes
ST42_NC_017518	401269	C	A	0	0	1	yes
ST42_NC_017518	402007	T	A	0	0	1	yes
ST42_NC_017518	402095	C	T	0	0	1	yes
[truncated: 8,863 more rows]
