# Supplementary material for: Pangenome graphs in infectious disease: a comprehensive genetic variation analysis of Neisseria meningitidis leveraging Oxford Nanopore long reads
Source: Front Genet. 2023 Aug 10;14:1225248. doi: 10.3389/fgene.2023.1225248 (PMC10448961; doi:10.3389/fgene.2023.1225248)
Supplement: Supplementary file 8 [file Table7.XLSX]

## Sheet: Table S7
Table S7. Novel variant calling for the simulated NGS data based on the ST42 path of the 4Sim graph
			Simulated process
Data group	Filter criteria	Number of simulated variations compared to ST42	0	2k-1	2k-2	2k-3	2k-4	2k-5	2k-1-2k	2k-2-2k	2k-3-2k	2k-4-2k	2k-5-2k	2k-1-2k-2k	2k-2-2k-2k	2k-3-2k-2k	2k-4-2k-2k	2k-5-2k-2k
ST42	Number of variation not being marked as PASS		3	2	8	4	7	6	1	3	1	4	7	4	5	2	1	5
	Number of variations marked as PASS in vcf		1	2089	2105	2114	2123	2134	4181	4213	4205	4218	4265	6241	6306	6309	6300	6371
	Number of variations marked as PASS and GT=1|1		0	1918	1908	1901	1909	1899	3823	3803	3795	3799	3787	5706	5664	5682	5675	5671
	GTerror, PASS but GT not as 1|1		1	171	197	213	214	235	358	410	410	419	478	535	642	627	625	700
	Propotion of high confidence=(PASS GT11)/PASS			0.918143	0.906413	0.899243	0.899199	0.889878	0.914375	0.902682	0.902497	0.900664	0.887925	0.914277	0.898192	0.900618	0.900794	0.890127
	Number of simulated variations	0	0	2000	2000	2000	2000	2000	4000	4000	4000	4000	4000	6000	6000	6000	6000	6000
	Numebr of high confidence variations/ Number of simulated variations			0.959	0.954	0.9505	0.9545	0.9495	0.95575	0.95075	0.94875	0.94975	0.94675	0.951	0.944	0.947	0.945833	0.945167
ST42Sim	Number of variation not being marked as PASS		3	6	2	3	2	3	4	1	5	4	0	3	1	5	2	3
	Number of variations marked as PASS in vcf		5166	7193	7185	7176	7189	7206	9199	9210	9171	9184	9199	11201	11190	11179	11196	11189
	Number of variations marked as PASS and GT=1|1		5068	6973	6988	6966	6975	6977	8887	8861	8850	8871	8875	10774	10754	10743	10756	10777
	GTerror, PASS but GT not as 1|1		98	220	197	210	214	229	312	349	321	313	324	427	436	436	440	412
	Propotion of high confidence=(PASS GT11)/PASS			0.969415	0.972582	0.970736	0.970232	0.968221	0.966083	0.962106	0.964998	0.965919	0.964779	0.961878	0.961037	0.960998	0.9607	0.963178
	Number of simulated variations	5200		7200	7200	7200	7200	7200	9200	9200	9200	9200	9200	11200	11200	11200	11200	11200
	Numebr of high confidence variations/ Number of simulated variations			0.968472	0.970556	0.9675	0.96875	0.969028	0.965978	0.963152	0.961957	0.964239	0.964674	0.961964	0.960179	0.959196	0.960357	0.962232
ST41	Number of variation not being marked as PASS		396	379	391	379	382	367	349	374	324	413	422	331	375	428	423	431
	Number of variations marked as PASS in vcf		4544	6659	6622	6653	6635	6605	8723	8702	8771	8655	8716	10813	10711	10745	10727	10720
	Number of variations marked as PASS and GT=1|1		3804	5763	5690	5732	5757	5694	7650	7601	7620	7636	7580	9551	9461	9480	9500	9467
	GTerror, PASS but GT not as 1|1		740	896	932	921	878	911	1073	1101	1151	1019	1136	1262	1250	1265	1227	1253
	Propotion of high confidence=(PASS GT11)/PASS			0.865445	0.859257	0.861566	0.867671	0.862074	0.876992	0.873477	0.868772	0.882265	0.869665	0.883289	0.883298	0.882271	0.885616	0.883116
	Number of simulated variations	unknow
ST41Mut	Number of variation not being marked as PASS		4	4	5	3	4	5	3	3	6	3	4	7	7	6	5	3
	Number of variations marked as PASS in vcf		2519	4642	4630	4619	4657	4630	6701	6739	6687	6742	6711	8804	8828	8800	8816	8795
	Number of variations marked as PASS and GT=1|1		2518	4435	4404	4420	4414	4411	6306	6280	6306	6294	6289	8178	8169	8196	8152	8176
	GTerror, PASS but GT not as 1|1		1	207	226	199	243	219	395	459	381	448	422	626	659	604	664	619
	Propotion of high confidence=(PASS GT11)/PASS			0.955407	0.951188	0.956917	0.94782	0.9527	0.941054	0.931889	0.943024	0.933551	0.937118	0.928896	0.925351	0.931364	0.924682	0.929619
	Number of simulated variations	2892		4892	4892	4892	4892	4892	6892	6892	6892	6892	6892	8892	8892	8892	8892	8892
	Numebr of high confidence variations/ Number of simulated variations			0.906582	0.900245	0.903516	0.902289	0.901676	0.914974	0.911201	0.914974	0.913233	0.912507	0.919703	0.918691	0.921727	0.916779	0.919478
ST41Sim	Number of variation not being marked as PASS		4	6	8	3	6	3	5	4	3	5	9	3	7	4	8	4
	Number of variations marked as PASS in vcf		2719	4801	4829	4792	4813	4872	6922	6878	6884	6914	6897	8968	8963	8968	8968	8962
	Number of variations marked as PASS and GT=1|1		2709	4580	4625	4604	4584	4597	6480	6488	6488	6490	6430	8352	8371	8368	8356	8321
	GTerror, PASS but GT not as 1|1		10	221	204	188	229	275	442	390	396	424	467	616	592	600	612	641
	Propotion of high confidence=(PASS GT11)/PASS			0.953968	0.957755	0.960768	0.952421	0.943555	0.936146	0.943297	0.942475	0.938675	0.932289	0.931311	0.933951	0.933095	0.931757	0.928476
	Number of simulated variations	3092		5092	5092	5092	5092	5092	7092	7092	7092	7092	7092	9092	9092	9092	9092	9092
	Numebr of high confidence variations/ Number of simulated variations			0.89945	0.908288	0.904163	0.900236	0.902789	0.913706	0.914834	0.914834	0.915116	0.906655	0.91861	0.9207	0.92037	0.91905	0.9152
ST154	Number of variation not being marked as PASS		403	391	431	440	383	387	425	410	386	434	408	412	459	427	448	452
	Number of variations marked as PASS in vcf		6288	8412	8394	8404	8427	8444	10437	10463	10483	10489	10499	12530	12496	12574	12457	12559
	Number of variations marked as PASS and GT=1|1		5359	7233	7233	7212	7240	7210	9068	9032	9045	9014	9066	10914	10868	10878	10867	10883
	GTerror, PASS but GT not as 1|1		929	1179	1161	1192	1187	1234	1369	1431	1438	1475	1433	1616	1628	1696	1590	1676
	Propotion of high confidence=(PASS GT11)/PASS			0.859843	0.861687	0.858163	0.859143	0.853861	0.868832	0.863232	0.862826	0.859376	0.863511	0.87103	0.869718	0.865118	0.872361	0.86655
	Number of simulated variations	unknow
ST154Mut	Number of variation not being marked as PASS		4	4	2	3	4	1	9	5	2	7	3	3	6	5	2	5
	Number of variations marked as PASS in vcf		3642	5702	5744	5742	5726	5741	7835	7835	7806	7823	7831	9871	9864	9855	9891	9906
	Number of variations marked as PASS and GT=1|1		3637	5501	5513	5528	5518	5504	7397	7403	7375	7415	7394	9234	9255	9235	9251	9250
	GTerror, PASS but GT not as 1|1		5	201	231	214	208	237	438	432	431	408	437	637	609	620	640	656
	Propotion of high confidence=(PASS GT11)/PASS			0.964749	0.959784	0.962731	0.963674	0.958718	0.944097	0.944863	0.944786	0.947846	0.944196	0.935468	0.93826	0.937088	0.935295	0.933778
	Number of simulated variations	4283		6283	6283	6283	6283	6283	8283	8283	8283	8283	8283	10283	10283	10283	10283	10283
	Numebr of high confidence variations/ Number of simulated variations			0.875537	0.877447	0.879834	0.878243	0.876015	0.893034	0.893758	0.890378	0.895207	0.892672	0.897987	0.900029	0.898084	0.89964	0.899543
ST154Sim	Number of variation not being marked as PASS		6	4	5	3	3	0	2	8	6	4	3	4	3	4	3	11
	Number of variations marked as PASS in vcf		3828	5951	5935	5906	5917	5934	8039	7970	7963	8028	7996	10134	10086	10051	10123	10073
	Number of variations marked as PASS and GT=1|1		3818	5705	5720	5732	5710	5700	7591	7602	7577	7580	7590	9463	9486	9439	9465	9449
	GTerror, PASS but GT not as 1|1		10	246	215	174	207	234	448	368	386	448	406	671	600	612	658	624
	Propotion of high confidence=(PASS GT11)/PASS			0.958662	0.963774	0.970538	0.965016	0.960566	0.944272	0.953827	0.951526	0.944195	0.949225	0.933787	0.940512	0.939111	0.935	0.938052
	Number of simulated variations	4483		6483	6483	6483	6483	6483	8483	8483	8483	8483	8483	10483	10483	10483	10483	10483
	Numebr of high confidence variations/ Number of simulated variations			0.879994	0.882308	0.884159	0.880765	0.879223	0.894849	0.896145	0.893198	0.893552	0.894731	0.9027	0.904894	0.90041	0.90289	0.901364
Note that _2k and _1 reflect the simulation process.
