# Supplementary material for: Pangenome graphs in infectious disease: a comprehensive genetic variation analysis of Neisseria meningitidis leveraging Oxford Nanopore long reads
Source: Front Genet. 2023 Aug 10;14:1225248. doi: 10.3389/fgene.2023.1225248 (PMC10448961; doi:10.3389/fgene.2023.1225248)
Supplement: Supplementary file 9 [file Table8.XLSX]

## Sheet: Table S8
Table S8. Number of variants for simulated NGS data based on the 4Sim genome graph compared to the ST42 single linear reference
	ST42_2k_1_2k_2k	ST42_2k_1_2k	ST42_2k_1	ST42_2k_2_2k_2k	ST42_2k_2_2k	ST42_2k_2	ST42_2k_3_2k_2k	ST42_2k_3_2k	ST42_2k_3	ST42_2k_4_2k_2k	ST42_2k_4_2k	ST42_2k_4	ST42_2k_5_2k_2k	ST42_2k_5_2k	ST42_2k_5	ST42Sim_2k_1_2k_2k	ST42Sim_2k_1_2k	ST42Sim_2k_1	ST42Sim_2k_2_2k_2k	ST42Sim_2k_2_2k	ST42Sim_2k_2	ST42Sim_2k_3_2k_2k	ST42Sim_2k_3_2k	ST42Sim_2k_3	ST42Sim_2k_4_2k_2k	ST42Sim_2k_4_2k	ST42Sim_2k_4	ST42Sim_2k_5_2k_2k	ST42Sim_2k_5_2k	ST42Sim_2k_5	ST42Sim	NC_017518	ST41Mut_2k_1_2k_2k	ST41Mut_2k_1_2k	ST41Mut_2k_1	ST41Mut_2k_2_2k_2k	ST41Mut_2k_2_2k	ST41Mut_2k_2	ST41Mut_2k_3_2k_2k	ST41Mut_2k_3_2k	ST41Mut_2k_3	ST41Mut_2k_4_2k_2k	ST41Mut_2k_4_2k	ST41Mut_2k_4	ST41Mut_2k_5_2k_2k	ST41Mut_2k_5_2k	ST41Mut_2k_5	ST41Sim_2k_1_2k_2k	ST41Sim_2k_1_2k
Number of specifical variations called from graph	415	270	118	488	310	147	486	310	171	495	337	174	556	368	186	447	363	253	493	404	264	463	353	254	492	366	255	454	371	287	155	1	474	305	170	523	363	174	477	309	149	504	338	190	486	333	162	501	356
Number of specifical variations called from ST42 single linear reference	5	1	1	0	0	0	0	1	0	3	3	2	0	0	0	53	47	45	68	46	43	41	42	27	63	51	44	50	39	33	25	0	1	4	3	2	1	1	3	1	2	5	1	1	2	2	1	17	16
Number of variations overlaped by graph and rerefence based	5878	3929	1975	5865	3921	1964	5860	3917	1951	5856	3902	1954	5838	3905	1948	10881	8914	6988	10836	8898	6983	10858	8919	6978	10829	8906	6980	10865	8925	6974	5041	0	8748	6799	4834	8728	6780	4841	8751	6800	4853	8745	6803	4836	8732	6785	4841	8920	6973
Total number of unique variations by both graph and ST42 single linear reference	6298	4200	2094	6353	4231	2111	6346	4228	2122	6354	4242	2130	6394	4273	2134	11381	9324	7286	11397	9348	7290	11362	9314	7259	11384	9323	7279	11369	9335	7294	5221	1	9223	7108	5007	9253	7144	5016	9231	7110	5004	9254	7142	5027	9220	7120	5004	9438	7345
Porportion of variations specifically called from graph	0.0658939	0.0642857	0.0563515	0.0768141	0.0732687	0.0696352	0.0765837	0.0733207	0.0805844	0.0779037	0.0794437	0.0816901	0.0869565	0.0861222	0.0871603	0.039276	0.0389318	0.0347241	0.043257	0.0432178	0.036214	0.0407499	0.0378999	0.034991	0.0432186	0.0392577	0.0350323	0.0399332	0.0397429	0.0393474	0.0296878	1	0.0513933	0.0429094	0.0339525	0.0565222	0.0508119	0.034689	0.0516737	0.0434599	0.0297762	0.0544629	0.0473257	0.0377959	0.0527115	0.0467697	0.0323741	0.0530833	0.0484683
Porportion of variantsspecifically called from ST42 single linear reference	0.000793903	0.000238095	0.000477555	0	0	0	0	0.000236518	0	0.000472144	0.000707214	0.000938967	0	0	0	0.00465688	0.00504076	0.00617623	0.00596648	0.00492084	0.00589849	0.00360852	0.00450934	0.00371952	0.00553408	0.00547034	0.00604479	0.00439792	0.00417783	0.00452427	0.00478835	0	0.000108425	0.000562746	0.000599161	0.000216146	0.000139978	0.000199362	0.000324992	0.000140647	0.00039968	0.000540307	0.000140017	0.000198926	0.00021692	0.000280899	0.00019984	0.00180123	0.00217835
Note that _2k and _1 reflect the simulation process.
[truncated: 79 more columns]
